# Supplementary material for: Gut Microbiome Metagenomics Analysis Suggests a Functional Model for the Development of Autoimmunity for Type 1 Diabetes
Source: PLoS One. 2011 Oct 17;6(10):e25792. doi: 10.1371/journal.pone.0025792 (PMC3197175; doi:10.1371/journal.pone.0025792)
Supplement: Supporting Dataset S1 — The percent of total reads for all statistically different functions between cases and controls are listed. (XLSX) [file pone.0025792.s004.xlsx]

## Sheet: Sheet1
function	p-value	q-value	average case percent of total reads	average control percent of total reads
Carbohydrates	0.00240263	0.0133712	7.71371	7.42601
Carbohydrates;Monosaccharides	4.10842e-05	0.000432058	1.91427	1.8337
Stress Response	3.60886e-09	1.05231e-07	0.436929	0.408299
Carbohydrates;Di- and oligosaccharides;Fructooligosaccharides(FOS)_and_Raffinose_Utilization;Alpha-mannosidase (EC 3.2.1.24)	0.00642681	0.0296249	0.0588335	0.0309963
Nitrogen Metabolism;Nitrate_and_nitrite_ammonification	0.00153361	0.00923768	0.0447047	0.0180411
Carbohydrates;Sugar alcohols	0.00113226	0.00720342	0.419518	0.402221
Stress Response;Oxidative stress;Protection_from_Reactive_Oxygen_Species	0.0045011	0.0218837	0.0296454	0.0126104
Virulence;Adhesion	0	0	0.0260991	0.00983168
Phages, Prophages, Transposable elements;Phage_packaging_machinery	3.43272e-07	6.54086e-06	0.0192433	0.00623328
Clustering-based subsystems;CBSS-211586.1.peg.3133	0.00846781	0.0369112	0.0251138	0.0125168
Phages, Prophages, Transposable elements;Phage_packaging_machinery;Phage terminase, large subunit	7.18085e-05	0.000703284	0.0175466	0.0056636
Virulence;Quorum sensing and biofilm formation;Quorum-sensing_in_Vibrio;Autoinducer 2 sensor kinase/phosphatase LuxQ (EC 2.7.3.-) (EC 3.1.3.-)	0.00790356	0.0349263	0.0208187	0.00942983
RNA Metabolism;Transcription;Transcription_initiation,_bacterial_sigma_factors	0.00782578	0.0346223	0.118654	0.10875
Virulence;Resistance to antibiotics and toxic compounds;USS-DB-4	0.00888586	0.0382997	0.0165886	0.00719909
Phosphorus Metabolism;Phosphoenolpyruvate_phosphomutase	0.000242383	0.00197655	0.0194395	0.0101319
Phosphorus Metabolism;Phosphoenolpyruvate_phosphomutase;2-aminoethylphosphonate:pyruvate aminotransferase (EC 2.6.1.37)	0.000242383	0.00197655	0.0194395	0.0101319
Fatty Acids, Lipids, and Isoprenoids;Polyhydroxybutyrate_metabolism;Enoyl-CoA hydratase (EC 4.2.1.17)	3.11508e-05	0.000334915	0.0146784	0.00590106
Stress Response;Oxidative stress;Protection_from_Reactive_Oxygen_Species;Catalase (EC 1.11.1.6)	0.00689533	0.0313611	0.0139325	0.00563963
Motility and Chemotaxis;Flagellar motility in Prokaryota;Flagellum;Flagellar regulatory protein FleQ	0.000676646	0.00471813	0.00958556	0.00247276
Carbohydrates;Organic acids;Propionate-CoA_to_Succinate_Module;Methylisocitrate lyase (EC 4.1.3.30)	0.00162371	0.00963716	0.00845301	0.00174783
Protein Metabolism;Protein folding;Protein_chaperones	0.00360442	0.0182305	0.20559	0.199072
Respiration;Electron donating reactions;Formate_dehydrogenase	8.36449e-05	0.000800869	0.0069742	0.000893893
Amino Acids and Derivatives;Lysine, threonine, methionine, and cysteine;Cysteine_Biosynthesis	0.00283789	0.0152132	0.170261	0.164834
Clustering-based subsystems;Protein export?;CBSS-393121.3.peg.2760;NLP/P60 family protein	2.1511e-06	3.20915e-05	0.00753543	0.00260633
Protein Metabolism;Protein degradation;Putative_TldE-TldD_proteolytic_complex	4.23934e-07	7.84482e-06	0.00853957	0.00367603
Protein Metabolism;Protein degradation;Putative_TldE-TldD_proteolytic_complex;TldD protein, part of proposed TldE/TldD proteolytic complex (PMID 12029038)	4.23934e-07	7.84482e-06	0.00853957	0.00367603
Stress Response;Osmotic stress;Choline_and_Betaine_Uptake_and_Betaine_Biosynthesis;High-affinity choline uptake protein BetT	0	0	0.00622398	0.00138251
Carbohydrates;Monosaccharides;Hexose_Phosphate_Uptake_System	0.00264762	0.0144344	0.00568006	0.00133114
Carbohydrates;Monosaccharides;Hexose_Phosphate_Uptake_System;Homolog of fucose/glucose/galactose permeases	0.00264762	0.0144344	0.00568006	0.00133114
Carbohydrates;CO2 fixation;CO2_uptake,_carboxysome	0.00352208	0.0178845	0.111955	0.107644
Cell Wall and Capsule;Gram-Negative cell wall components;Lipopolysaccharide-related_cluster_in_Alphaproteobacteria;TldE/PmbA protein, part of proposed TldE/TldD proteolytic complex (PMID 12029038)	8.80882e-07	1.47414e-05	0.00675202	0.0024602
Metabolism of Aromatic Compounds;Metabolism of central aromatic intermediates;Homogentisate_pathway_of_aromatic_compound_degradation	1.08542e-05	0.000132208	0.00557186	0.00152065
Metabolism of Aromatic Compounds;Metabolism of central aromatic intermediates;Homogentisate_pathway_of_aromatic_compound_degradation;Aromatic-amino-acid aminotransferase (EC 2.6.1.57)	1.90746e-07	3.84388e-06	0.00427339	0.000426968
Plant-Prokaryote DOE project;At1g69340_At2g40600;Lipoate-protein ligase A	0.00277821	0.0150187	0.0073118	0.00366576
Virulence;Resistance to antibiotics and toxic compounds;Cobalt-zinc-cadmium_resistance;Cobalt-zinc-cadmium resistance protein CzcD	0.000264781	0.00212322	0.00679963	0.00318399
Carbohydrates;Sugar alcohols;Inositol_catabolism;Sodium/myo-inositol cotransporter	8.3586e-06	0.000104796	0.00472208	0.00122611
Cofactors, Vitamins, Prosthetic Groups, Pigments;Folate and pterines;Methanopterin_biosynthesis2;7,8 dihydropteroate synthase (methanopterin)	0.0036353	0.0183626	0.00551703	0.0024271
Carbohydrates;Central carbohydrate metabolism;TCA_Cycle;Dihydrolipoamide dehydrogenase of pyruvate dehydrogenase complex (EC 1.8.1.4)	1.14076e-06	1.86841e-05	0.00366167	0.000874485
Clustering-based subsystems;EC699-706;Endonuclease VIII	3.77724e-10	1.30978e-08	0.00403101	0.00131744
Carbohydrates;Fermentation;Fermentations:_Mixed_acid;Phosphoenolpyruvate carboxylase (EC 4.1.1.31)	0.00411828	0.0204006	0.00257962	0.000108454
Secondary Metabolism;Biosynthesis of phenylpropanoids	1.02267e-07	2.16279e-06	0.00351163	0.0011519
RNA Metabolism;RNA processing and modification;Queuosine-Archaeosine_Biosynthesis	0	0	0.177453	0.175109
Carbohydrates;Organic acids;Glycerate_metabolism;Hydroxypyruvate isomerase (EC 5.3.1.22)	0.000110839	0.00100873	0.00289846	0.000929283
Stress Response;Oxidative stress;Glutaredoxins	0.00016506	0.0013963	0.00276573	0.000837953
Respiration;Electron donating reactions;Formate_dehydrogenase;Formate dehydrogenase O beta subunit (EC 1.2.1.2)	0.00197652	0.0113847	0.00163751	0.000166677
Virulence;Resistance to antibiotics and toxic compounds;Beta-lactamase;Beta-lactamase (EC 3.5.2.6)	0.0061458	0.0285346	0.033372	0.0319735
Amino Acids and Derivatives;Lysine, threonine, methionine, and cysteine;Threonine_anaerobic_catabolism_gene_cluster	9.79661e-09	2.56511e-07	0.00151632	0.000150695
Virulence;Type III, Type IV, Type VI, ESAT secretion systems;Type_VI_secretion_systems;Protein ImpG/VasA	0.00176085	0.0102845	0.00126095	1.02746e-05
RNA Metabolism;RNA processing and modification;tRNA_modification_Bacteria;Queuosine biosynthesis QueD, PTPS-I	0.00258838	0.0142324	0.00312353	0.00190994
Respiration;Electron donating reactions;Formate_dehydrogenase;Formate dehydrogenase H (EC 1.2.1.2)	0.000368365	0.00280205	0.00128981	9.01884e-05
Respiration;Electron donating reactions;Respiratory_dehydrogenases_1;Anaerobic glycerol-3-phosphate dehydrogenase subunit A (EC 1.1.5.3)	0.00168388	0.00992536	0.00137493	0.000186085
DNA Metabolism;DNA repair;Uracil-DNA_glycosylase	7.48033e-05	0.000723412	0.030185	0.0290281
Clustering-based subsystems;Conjugative_transfer_related_cluster;IncF plasmid conjugative transfer protein TraG	0.00837088	0.0365715	0.00115996	2.16909e-05
Clustering-based subsystems;CBSS-312309.3.peg.1965	0.00478535	0.0230235	0.0568713	0.0557821
Carbohydrates;Organic acids;Isobutyryl-CoA_to_Propionyl-CoA_Module;3-hydroxyisobutyrate dehydrogenase (EC 1.1.1.31)	0.000967373	0.00632237	0.00110802	3.6532e-05
Carbohydrates;Organic acids;Isobutyryl-CoA_to_Propionyl-CoA_Module	0.0029343	0.0155352	0.00111812	4.68066e-05
Clustering-based subsystems;Chromosome Replication	4.64337e-05	0.000475328	0.00106618	2.96823e-05
Clustering-based subsystems;Chromosome Replication;SeqA_and_Co-occurring_Genes	4.64337e-05	0.000475328	0.00106618	2.96823e-05
Clustering-based subsystems;Chromosome Replication;SeqA_and_Co-occurring_Genes;Phosphoglucomutase (EC 5.4.2.2)	4.64337e-05	0.000475328	0.00106618	2.96823e-05
Phosphorus Metabolism;Phosphate_metabolism;NAD(P) transhydrogenase subunit beta (EC 1.6.1.2)	0	0	0.00104166	2.7399e-05
DNA Metabolism;DNA repair;Uracil-DNA_glycosylase;G:T/U mismatch-specific uracil/thymine DNA-glycosylase	5.01106e-08	1.12137e-06	0.0171729	0.0162042
Carbohydrates;Di- and oligosaccharides;Beta-Glucoside_Metabolism;Glucokinase, ROK family (EC 2.7.1.2)	0.00136291	0.00832674	0.00095365	1.14163e-05
DNA Metabolism;DNA repair;DNA_repair,_bacterial;DNA mismatch repair endonuclease MutH	0.000509265	0.00371947	0.000885842	9.133e-06
Metabolism of Aromatic Compounds;Aromatic_Amin_Catabolism;4-hydroxyphenylacetate 3-monooxygenase (EC 1.14.13.3)	0.00256705	0.0141555	0.00132155	0.000481766
Respiration;Electron donating reactions;Respiratory_dehydrogenases_1;D-amino acid dehydrogenase small subunit (EC 1.4.99.1)	0.00750933	0.033687	0.00117583	0.000341346
Nitrogen Metabolism;Nitrosative_stress;Functional role page for Anaerobic nitric oxide reductase transcription regulator NorR	0.000889526	0.00587271	0.000996933	0.000178094
Virulence;Pathogenicity islands;Staphylococcal_pathogenicity_islands_SaPI;GMP synthase [glutamine-hydrolyzing] (EC 6.3.5.2)	0.00205022	0.011743	0.0492508	0.0484472
Phosphorus Metabolism;Phosphate_metabolism;NAD(P) transhydrogenase alpha subunit (EC 1.6.1.2)	1.14571e-05	0.000139112	0.000871414	7.76305e-05
Amino Acids and Derivatives;Lysine, threonine, methionine, and cysteine;Threonine_anaerobic_catabolism_gene_cluster;Threonine dehydratase, catabolic (EC 4.3.1.19)	1.597e-12	7.4942e-11	0.000917582	0.00014042
Stress Response;Oxidative stress;Oxidative_stress;Paraquat-inducible protein A	0.00353475	0.0179252	0.000780522	1.59828e-05
Carbohydrates;Sugar alcohols;Glycerol_and_Glycerol-3-phosphate_Uptake_and_Utilization;SN-glycerol-3-phosphate transport system permease protein UgpA (TC 3.A.1.1.3)	4.63271e-06	6.213e-05	0.000776194	4.22401e-05
Carbohydrates;Central carbohydrate metabolism;Glyoxylate_bypass;Malate synthase (EC 2.3.3.9)	0.000849873	0.00563993	0.000724255	6.84975e-06
Cell Wall and Capsule;Murein_Hydrolases;Membrane-bound lytic murein transglycosylase C precursor (EC 3.2.1.-)	0.00127391	0.00784996	0.000721369	1.14163e-05
DNA Metabolism;DNA repair;DNA_repair,_bacterial_DinG_and_relatives;ATP-dependent helicase DinG/Rad3	5.36081e-06	7.11509e-05	0.000717041	1.59828e-05
Fatty Acids, Lipids, and Isoprenoids;Fatty acids;Acyl-CoA_thioesterase_II	0.000282782	0.00225232	0.000696843	3.53904e-05
Fatty Acids, Lipids, and Isoprenoids;Fatty acids;Acyl-CoA_thioesterase_II;Acyl-CoA thioesterase II (EC 3.1.2.-)	0.000282782	0.00225232	0.000696843	3.53904e-05
Clustering-based subsystems;CBSS-314269.3.peg.1840;carbon monoxide dehydrogenase E protein	0.00292968	0.0155322	0.000719927	6.27894e-05
Carbohydrates;Sugar alcohols;Glycerol_and_Glycerol-3-phosphate_Uptake_and_Utilization;SN-glycerol-3-phosphate transport system permease protein UgpE (TC 3.A.1.1.3)	0	0	0.000771865	0.000157544
Membrane Transport;ABC transporters;ABC_transporter_dipeptide_(TC_3.A.1.5.2);Dipeptide transport ATP-binding protein DppF (TC 3.A.1.5.2)	0.00652545	0.0299455	0.000600179	3.42488e-06
Amino Acids and Derivatives;Lysine, threonine, methionine, and cysteine;Threonine_anaerobic_catabolism_gene_cluster;L-threonine transporter, anaerobically inducible	0.00484997	0.0232472	0.000545355	1.02746e-05
Nucleosides and Nucleotides;Pyrimidines;pyrimidine_conversions;Thymidine phosphorylase (EC 2.4.2.4)	0.000560421	0.00397981	0.000535256	5.70813e-06
RNA Metabolism;RNA processing and modification;Methylthiotransferases	0.00371356	0.0187088	0.0526441	0.0521278
Clustering-based subsystems;proteosome related;Cluster-based_Subsystem_Grouping_Hypotheticals_-_perhaps_Proteosome_Related;Pup ligase PafA, possible component of postulated heterodimer PafA-PafA'	8.26653e-07	1.40368e-05	0.000486203	2.16909e-05
Regulation and Cell signaling;cAMP_signaling_in_bacteria;Cyclic AMP receptor protein	0.00437147	0.0213525	0.000598737	0.000141562
Clustering-based subsystems;CBSS-87626.3.peg.3639;2-octaprenyl-3-methyl-6-methoxy-1,4-benzoquinol hydroxylase (EC 1.14.13.-)	0.0041334	0.0204492	0.000450135	1.02746e-05
Virulence;Iron Scavenging Mechanisms;Iron(III)_dicitrate_transport_system_Fec;Iron(III) dicitrate transport system, periplasmic iron-binding protein FecB (TC 3.A.1.14.1)	0.00392464	0.0195926	0.000448692	1.02746e-05
Clustering-based subsystems;CBSS-320372.3.peg.6046;Glutathione synthetase (EC 6.3.2.3)	1.30315e-08	3.27831e-07	0.000428493	1.14163e-06
Cell Wall and Capsule;Capsular and extracellular polysacchrides;Exopolysaccharide_Biosynthesis;Capsular polysaccharide synthesis enzyme CpsA, sugar transferase	0.00780288	0.0345607	0.000424165	3.42488e-06
Carbohydrates;Central carbohydrate metabolism;Glycolate,_glyoxylate_interconversions;Glycolate dehydrogenase (EC 1.1.99.14), FAD-binding subunit GlcE	0.00856483	0.0372077	0.000481875	9.24717e-05
Clustering-based subsystems;proteosome related;Cluster-based_Subsystem_Grouping_Hypotheticals_-_perhaps_Proteosome_Related;Bacterial proteasome-activating AAA-ATPase (PAN)	1.93256e-07	3.87417e-06	0.000408295	1.94076e-05
Carbohydrates;Aminosugars;Chitin_and_N-acetylglucosamine_utilization;Phosphatase NagD predicted to act in N-acetylglucosamine utilization subsystem	0.00962299	0.0408818	0.000913254	0.000542272
RNA Metabolism;RNA processing and modification;tRNA_modification_Bacteria;Chaperone protein HscB	0.0093693	0.0399805	0.000382326	3.76736e-05
Amino Acids and Derivatives;Arginine; urea cycle, polyamines;Arginine_Biosynthesis_extended;Acetylornithine deacetylase (EC 3.5.1.16)	0.00466433	0.0224975	0.000445806	0.000107313
Plant-Prokaryote DOE project;Experimental-PTPS;FolM Alternative dihydrofolate reductase 1	0.00699021	0.0316906	0.000476104	0.00014727
Clustering-based subsystems;Bacterial_Cell_Division;Cell division protein BolA	0.00100437	0.00650813	0.000289991	1.14163e-06
RNA Metabolism;RNA processing and modification;tRNA_modification_Bacteria;tRNA 5-methylaminomethyl-2-thiouridine synthase TusA	3.8602e-05	0.000407066	0.000313074	3.6532e-05
Carbohydrates;Monosaccharides;D-gluconate_and_ketogluconates_metabolism;L-idonate, D-gluconate, 5-keto-D-gluconate transporter	0	0	0.000307303	3.19655e-05
Stress Response;Oxidative stress;Oxidative_stress;NnrS protein involved in response to NO	0	1e-15	0.000225067	1.48411e-05
Cofactors, Vitamins, Prosthetic Groups, Pigments;NAD and NADP;NAD_and_NADP_cofactor_biosynthesis_global;Ribosylnicotinamide kinase (EC 2.7.1.22)	1.59036e-05	0.000186083	0.000245266	6.3931e-05
RNA Metabolism;RNA processing and modification;tRNA_modification_Bacteria;tRNA-specific adenosine-34 deaminase (EC 3.5.4.-)	1.7254e-05	0.000200636	0.0103646	0.010221
Stress Response;Oxidative stress;Glutaredoxins;Glutaredoxin-like protein NrdH, required for reduction of Ribonucleotide reductase class Ib	0.00463652	0.0224398	0.000154373	1.14163e-05
Metabolism of Aromatic Compounds;Salicylate_and_gentisate_catabolism;Maleate cis-trans isomerase (EC 5.2.1.1)	0.00541126	0.0255558	0.000157259	1.71244e-05
Plant-Prokaryote DOE project;Iron-sulfur_cluster_assembly;Thiamin biosynthesis lipoprotein ApbE	0.000337485	0.00261891	0.0258957	0.0257562
Nucleosides and Nucleotides;Pyrimidines;pyrimidine_conversions;Thymidine kinase (EC 2.7.1.21)	0.00615486	0.0285422	0.0111509	0.0110133
Respiration;ATP synthases;F0F1-type_ATP_synthase;ATP synthase protein I	2.48404e-06	3.62161e-05	0.000135617	1.14163e-06
Carbohydrates;Monosaccharides;L-fucose_utilization_temp;dehydrogenase clustered with L-fuconate utilization genes	1.26659e-09	3.99598e-08	0.000154373	3.53904e-05
Clustering-based subsystems;Conjugative_transfer_related_cluster;Conjugative signal peptidase TrhF	1.68311e-09	5.14148e-08	0.000113976	1.48411e-05
Plant-Prokaryote DOE project;COG3760	0.00805044	0.0353551	9.66635e-05	1.14163e-05
Plant-Prokaryote DOE project;COG3760;UPF0434 protein YcaR	0.00805044	0.0353551	9.66635e-05	1.14163e-05
Sulfur Metabolism;Organic sulfur assimilation;Alkanesulfonate_assimilation	0.000135303	0.00117558	0.045491	0.0454116
Sulfur Metabolism;Organic sulfur assimilation;Alkanesulfonate_assimilation;Putative arylsulfatase regulatory protein	0.000135303	0.00117558	0.045491	0.0454116
Nucleosides and Nucleotides;Pyrimidines;pyrimidine_conversions;Purine trans deoxyribosylase (Nucleoside deoxyribosyltransferase-I) (EC 2.4.2.6)	0.00401648	0.0199477	0.000103877	4.68066e-05
Protein Metabolism;Protein biosynthesis;Ribosome_LSU_bacterial;LSU ribosomal protein L32p	0.00096869	0.00632237	0.00199242	0.00194305
Regulation and Cell signaling;Programmed Cell Death and Toxin-antitoxin Systems;Toxin-antitoxin_systems_(other_than_RelBE_and_MazEF);VapB protein (antitoxin to VapC)	0.00419836	0.0207173	3.46257e-05	7.99138e-06
Clustering-based subsystems;Two related proteases;CBSS-257314.1.peg.676;Competence/damage-inducible protein CinA	0.00197878	0.0113847	0.0134983	0.0135191
RNA Metabolism;RNA processing and modification;rRNA_modification_Bacteria;23S rRNA (guanosine-2'-O-) -methyltransferase rlmB (EC 2.1.1.-)	0.0010359	0.00667869	0.0192505	0.0192718
Virulence;Pathogenicity islands	8.31488e-07	1.40368e-05	0.0673875	0.0674267
Virulence;Pathogenicity islands;Staphylococcal_pathogenicity_islands_SaPI	8.31488e-07	1.40368e-05	0.0673875	0.0674267
Carbohydrates;Sugar alcohols;Glycerol_fermenation_to_1,3-propanediol;Glycerol dehydratase large subunit (EC 4.2.1.30)	0.000489635	0.00358972	4.32822e-06	5.4798e-05
Clustering-based subsystems;CBSS-176279.3.peg.868;LSU ribosomal protein L21p	0.00034222	0.00263969	0.00447249	0.00452655
Protein Metabolism;Protein biosynthesis;Ribosome_biogenesis_bacterial;Ribonuclease E (EC 3.1.26.12)	0.00521307	0.0247717	0.004132	0.00420118
Amino Acids and Derivatives;Lysine, threonine, methionine, and cysteine;Lysine_Biosynthesis_DAP_Pathway;Aspartokinase (EC 2.7.2.4)	1.58285e-08	3.87805e-07	0.036761	0.0368323
Protein Metabolism;Secretion;HtrA_and_Sec_secretion;Protein-export membrane protein SecF (TC 3.A.5.1.1)	0.00051816	0.00376893	1.29847e-05	9.93214e-05
Virulence;Iron Scavenging Mechanisms;Transport_of_Iron;Iron-responsive repressor RirA	1.99068e-05	0.000226022	3.46257e-05	0.00014042
Potassium metabolism;Hyperosmotic_potassium_uptake;Potassium uptake protein, integral membrane component, KtrA	0.0024009	0.0133712	0.0133006	0.0134118
Plant-Prokaryote DOE project;At3g21300;Aspartyl-tRNA(Asn) amidotransferase subunit B (EC 6.3.5.6)	0.00435693	0.0213085	0.0091311	0.00928256
Amino Acids and Derivatives;Aromatic amino acids and derivatives;Phenylalanine_and_Tyrosine_Branches_from_Chorismate;Cyclohexadienyl dehydratase (EC 4.2.1.51)(EC 4.2.1.91)	0.00154762	0.00929297	0.00235599	0.00251272
Clustering-based subsystems;Cell_division-ribosomal_stress_proteins_cluster;Cell division protein DivIC	0.00280199	0.0150837	0.000724255	0.000888185
Metabolism of Aromatic Compounds;Peripheral pathways for catabolism of aromatic compounds;Chloroaromatic_degradation_pathway;3-oxoadipate CoA-transferase subunit B (EC 2.8.3.6)	1.25684e-08	3.18262e-07	0.000111091	0.000277415
Clustering-based subsystems;DNA polymerase III epsilon cluster;CBSS-342610.3.peg.1536;DNA polymerase III epsilon subunit (EC 2.7.7.7)	0.000151186	0.00128742	0.0147751	0.0149564
Protein Metabolism;Protein biosynthesis;Ribosome_LSU_bacterial;LSU ribosomal protein L14p (L23e)	0.00635999	0.029352	0.00598015	0.00618419
Carbohydrates;Sugar alcohols;Inositol_catabolism;5-keto-2-deoxy-D-gluconate-6 phosphate aldolase (EC 4.1.2.29)	0.00762047	0.0341393	0.000328944	0.000563963
Protein Metabolism;Protein biosynthesis;Ribosome_LSU_bacterial;LSU ribosomal protein L7/L12 (P1/P2)	0.000110858	0.00100873	0.00640288	0.00664883
Cell Wall and Capsule;Gram-Negative cell wall components;LOS_core_oligosaccharide_biosynthesis;Lipopolysaccharide heptosyltransferase III (EC 2.4.1.-)	0	0	6.34805e-05	0.000319655
Respiration;Reverse electron transport;Archaeal_membrane_bound_hydrogenases;Energy conserving hydrogenase Ehb anchor subunit F	0.00762791	0.0341393	1.73129e-05	0.000283123
RNA Metabolism;RNA processing and modification;Ribonuclease_H	0.000776702	0.00526325	0.0204003	0.0206714
Fatty Acids, Lipids, and Isoprenoids;Isoprenoids;Carotenoids;Geranylgeranyl pyrophosphate synthetase (EC 2.5.1.29)	0.00730812	0.0328994	0.000150045	0.000429251
Plant-Prokaryote DOE project;COG2363;Sulfur carrier protein ThiS	0.00307407	0.0160762	0.0018669	0.00214968
Carbohydrates;Fermentation	1.4642e-05	0.000173406	0.232072	0.232366
Metabolism of Aromatic Compounds;Salicylate_and_gentisate_catabolism;AreA (Esterase for aryl ester catabolic pathway) (EC 3.1.1.-)	0.00129549	0.00794915	0.00199242	0.00231407
Membrane Transport;Transport_of_Nickel_and_Cobalt;Nickel transport system permease protein NikC (TC 3.A.1.5.3)	0.00767876	0.0342078	0.00151776	0.00184144
RNA Metabolism;RNA processing and modification;rRNA_modification_Bacteria	0.00010197	0.000941205	0.0553377	0.0556622
Clustering-based subsystems;Methylamine utilization;Glutamate-mediated_methylamine_utilization_pathway;Glutamate synthase [NADPH] putative GlxC chain (EC 1.4.1.13)	7.22024e-05	0.000703501	0.000144274	0.000520581
Protein Metabolism;Protein biosynthesis;Ribosome_SSU_bacterial;SSU ribosomal protein S10p (S20e)	0.00235296	0.013182	0.00498611	0.0053645
Stress Response;Carbon_Starvation;Carbon storage regulator	8.30588e-09	2.22009e-07	0.000745896	0.00112564
Protein Metabolism;Protein biosynthesis;Ribosome_LSU_bacterial;LSU ribosomal protein L24p (L26e)	1.42763e-06	2.25203e-05	0.00475815	0.00514302
Clustering-based subsystems;Hypothetical lipase related to Phosphatidate metabolism;CBSS-316407.3.peg.1371;Phosphatidate cytidylyltransferase (EC 2.7.7.41)	0	0	0.0169782	0.0173664
Amino Acids and Derivatives;Arginine; urea cycle, polyamines;Urea_carboxylase_and_Allophanate_hydrolase_cluster;Allophanate hydrolase 2 subunit 1 (EC 3.5.1.54)	0.00408112	0.0202426	0.000554012	0.000944124
Protein Metabolism;Protein folding;GroEL_GroES;Heat shock protein 60 family co-chaperone GroES	0.00450643	0.0218837	0.00375689	0.00414867
Cell Wall and Capsule;Capsular and extracellular polysacchrides;Sialic_Acid_Metabolism;Glucosamine-1-phosphate N-acetyltransferase (EC 2.3.1.157)	0.0028948	0.0154323	0.00259549	0.0029922
DNA Metabolism;DNA repair;DNA_repair,_bacterial;Exodeoxyribonuclease VII small subunit (EC 3.1.11.6)	2.18436e-06	3.24618e-05	0.00231271	0.00271136
Carbohydrates;Central carbohydrate metabolism;Glyoxylate_bypass;Citrate synthase (si) (EC 2.3.3.1)	0.00434561	0.0212802	0.0266315	0.0270326
Respiration;Electron accepting reactions;Anaerobic_respiratory_reductases;Adenylylsulfate reductase beta-subunit (EC 1.8.99.2)	9.11537e-05	0.000866298	0.00057421	0.000977231
Protein Metabolism;Protein biosynthesis;Ribosome_LSU_bacterial;LSU ribosomal protein L20p	2.77171e-05	0.000300515	0.00499332	0.00539646
Nucleosides and Nucleotides;Detoxification;Nudix_proteins_(nucleoside_triphosphate_hydrolases);ADP-ribose pyrophosphatase (EC 3.6.1.13)	4.12005e-07	7.6981e-06	0.0419981	0.0424194
Clustering-based subsystems;CBSS-176279.3.peg.868;LSU ribosomal protein L27p	0.00052509	0.00377771	0.00370207	0.00412926
Clustering-based subsystems;CBSS-320372.3.peg.6046;Putative Holliday junction resolvase (EC 3.1.-.-)	0.000103901	0.000954482	0.00614318	0.0065712
Protein Metabolism;Protein biosynthesis;Ribosome_SSU_bacterial;SSU ribosomal protein S15p (S13e)	0.0088187	0.0381384	0.00390549	0.0043553
Cofactors, Vitamins, Prosthetic Groups, Pigments;Tetrapyrroles;Heme_and_Siroheme_Biosynthesis;Porphobilinogen deaminase (EC 2.5.1.61)	3.3768e-11	1.36812e-09	0.00394012	0.00442608
Dormancy and Sporulation;Sporulation_Cluster_III_A;Stage III sporulation protein AC	0.000123356	0.00109653	0.000532371	0.00105258
Cell Wall and Capsule;YjeE;ATPase YjeE, predicted to have essential role in cell wall biosynthesis	0.00158634	0.00946833	0.00677943	0.00730298
Clustering-based subsystems;EC699-706;Lactam utilization protein LamB	1.4238e-10	5.21923e-09	0.000745896	0.00127291
Amino Acids and Derivatives;Lysine, threonine, methionine, and cysteine;Cysteine_Biosynthesis;Sulfate transport system permease protein CysT	4.73798e-05	0.000483727	0.00270802	0.00324564
Miscellaneous	0.00764265	0.0341656	0.151164	0.151706
Protein Metabolism;Protein biosynthesis;Ribosome_LSU_bacterial;LSU ribosomal protein L6p (L9e)	0.000768243	0.00523357	0.00959133	0.0101662
Cofactors, Vitamins, Prosthetic Groups, Pigments;Tetrapyrroles;Cobalamin_synthesis;Cob(I)alamin adenosyltransferase (EC 2.5.1.17)	7.22878e-06	9.1827e-05	0.00345103	0.0040345
DNA Metabolism;DNA repair;DNA_Repair_Base_Excision;Endonuclease III (EC 4.2.99.18)	0.000178991	0.0014912	0.0125735	0.0131607
RNA Metabolism;Transcription;Transcription_factors_bacterial;Transcription antitermination protein NusG	0.000927355	0.00611197	0.0104223	0.011019
Cell Division and Cell Cycle;Cell cycle in Prokaryota;Bacterial_Cytoskeleton;Septum formation protein Maf	0.00598515	0.0278559	0.0100977	0.0106959
Protein Metabolism;Protein processing and modification;Ribosomal_protein_S12p_Asp_methylthiotransferase	0.000705334	0.00489159	0.00713867	0.00774365
Protein Metabolism;Protein processing and modification;Ribosomal_protein_S12p_Asp_methylthiotransferase;SSU ribosomal protein S12p (S23e)	0.000705334	0.00489159	0.00713867	0.00774365
Virulence;Type III, Type IV, Type VI, ESAT secretion systems;Type_IV_pilus;N-methyltransferase (EC 2.1.1.-)	0.000884616	0.00586039	0.00302254	0.00364179
Carbohydrates;Sugar alcohols;Inositol_catabolism;Minor myo-inositol transporter IolF	0.00116682	0.00739045	2.45266e-05	0.000655293
Protein Metabolism;Protein biosynthesis;Ribosome_SSU_bacterial;SSU ribosomal protein S13p (S18e)	0.00194782	0.011257	0.00613164	0.00677441
Protein Metabolism;Protein biosynthesis;Ribosome_biogenesis_bacterial;16S rRNA processing protein RimM	0.000837513	0.00558673	0.00899259	0.0096376
Cofactors, Vitamins, Prosthetic Groups, Pigments;Coenzyme A;Coenzyme_A_Biosynthesis;Dephospho-CoA kinase (EC 2.7.1.24)	0.0023567	0.013182	0.00883101	0.00948348
Carbohydrates;Central carbohydrate metabolism;Entner-Doudoroff_Pathway	1.74152e-07	3.54662e-06	0.082415	0.0830692
Protein Metabolism;Protein biosynthesis;Ribosome_activity_modulation;Ribosomal subunit interface protein	0.000581877	0.00411699	0.00268494	0.00338035
Plant-Prokaryote DOE project;Iojap;Glutamate 5-kinase (EC 2.7.2.11)	0.000461168	0.00342011	0.0170113	0.0177078
Nitrogen Metabolism;Ammonia_assimilation;Glutamine amidotransferase, class-II	0.000459234	0.00341234	0.000144274	0.000850511
Dormancy and Sporulation;Sporulation_Cluster_III_A;Stage III sporulation protein AE	0.00440436	0.0214859	0.00568872	0.00640338
Amino Acids and Derivatives;Histidine Metabolism;Histidine_Biosynthesis;Imidazoleglycerol-phosphate dehydratase (EC 4.2.1.19)	9.91631e-05	0.000919708	0.00320577	0.00392833
Clustering-based subsystems;Cell Division	0.00383016	0.0191458	0.0117453	0.0124768
Metabolism of Aromatic Compounds;Metabolism of central aromatic intermediates	0.000619966	0.00435447	0.0239783	0.0247173
Clustering-based subsystems;Cell Division;CBSS-393130.3.peg.794	0.00399125	0.0198737	0.0117266	0.0124757
Amino Acids and Derivatives;Arginine; urea cycle, polyamines;Urea_carboxylase_and_Allophanate_hydrolase_cluster;Allophanate hydrolase 2 subunit 2 (EC 3.5.1.54)	0	0	0.000914697	0.00168161
Nucleosides and Nucleotides;Hydantoin_metabolism;N-methylhydantoinase (ATP-hydrolyzing) (EC 3.5.2.14)	5.27585e-08	1.1738e-06	0.0010229	0.00179121
RNA Metabolism;Transcription;Transcription_factors_bacterial;FIG000325: clustered with transcription termination protein NusA	0.00295911	0.0156204	0.00754697	0.0083156
Phages, Prophages, Transposable elements;Listeria_phi-A118-like_prophages;Endolysin, L-alanyl-D-glutamate peptidase (EC 3.4.-.-) [Bacteriophage A118]	0.00886496	0.0382756	0.00377565	0.00456764
Amino Acids and Derivatives;Arginine; urea cycle, polyamines;Urea_decomposition;Urease accessory protein UreG	0.0010992	0.0070396	0.00240216	0.00319541
Cofactors, Vitamins, Prosthetic Groups, Pigments;Coenzyme A;Coenzyme_A_Biosynthesis;2-dehydropantoate 2-reductase (EC 1.1.1.169)	0.00159111	0.00948016	0.0152656	0.0160592
DNA Metabolism;CRISPRs;CRISPR-associated RecB family exonuclease Cas4b	6.33035e-06	8.28759e-05	0.00140379	0.00221019
Protein Metabolism;Protein biosynthesis;Ribosome_LSU_bacterial;LSU ribosomal protein L17p	0.000542937	0.00387036	0.00847898	0.00928827
Amino Acids and Derivatives;Histidine Metabolism;Histidine_Biosynthesis;Phosphoribosyl-AMP cyclohydrolase (EC 3.5.4.19)	1.19427e-06	1.94778e-05	0.0104988	0.0113124
Clustering-based subsystems;Bacterial_RNA-metabolizing_Zn-dependent_hydrolases;Ferric uptake regulation protein FUR	1e-15	7.3e-14	0.00737817	0.0081923
Carbohydrates;Monosaccharides;D-Galacturonate_and_D-Glucuronate_Utilization;4-deoxy-L-threo-5-hexosulose-uronate ketol-isomerase (EC 5.3.1.17)	0.000969135	0.00632237	0.0162539	0.0170707
Protein Metabolism;Protein biosynthesis;Ribosome_LSU_bacterial;LSU ribosomal protein L11p (L12e)	3.56386e-05	0.000379981	0.00671451	0.00753473
RNA Metabolism;RNA processing and modification;tRNA_modification_Archaea;tRNA (adenine57/58-N1)-methyltransferase (EC 2.1.1.36)	6.51402e-06	8.46458e-05	0.000555455	0.00142132
RNA Metabolism;RNA processing and modification;tRNA_modification_Archaea;histone acetyltransferase, ELP3 family	0.00652747	0.0299455	0.00346979	0.00433704
Virulence;Resistance to antibiotics and toxic compounds;Cobalt-zinc-cadmium_resistance;Cd(II)/Pb(II)-responsive transcriptional regulator	0.00772145	0.0343582	0.0084934	0.00936133
Clustering-based subsystems;Clustering-based subsystems;CBSS-280355.3.peg.2835;tRNA nucleotidyltransferase (EC 2.7.7.21) (EC 2.7.7.25)	0.000294997	0.0023363	0.0335942	0.0344622
Nucleosides and Nucleotides;Detoxification;Nudix_proteins_(nucleoside_triphosphate_hydrolases)	9.1406e-11	3.44925e-09	0.0511725	0.0520444
Carbohydrates;Monosaccharides;Deoxyribose_and_Deoxynucleoside_Catabolism;Deoxyribose-phosphate aldolase (EC 4.1.2.4)	0.000464627	0.00343913	0.0159307	0.0168059
Protein Metabolism;Protein biosynthesis;Ribosome_SSU_bacterial;SSU ribosomal protein S7p (S5e)	0.000781863	0.00528231	0.00819764	0.00907935
Clustering-based subsystems;Clustering-based subsystems;CBSS-262719.3.peg.410;LSU ribosomal protein L9p	0.00450865	0.0218837	0.00776338	0.00864895
Protein Metabolism;Protein biosynthesis;Ribosome_SSU_bacterial;SSU ribosomal protein S9p (S16e)	1.19994e-07	2.51008e-06	0.00657023	0.00745596
DNA Metabolism;DNA repair;DNA_repair,_bacterial_RecFOR_pathway;DNA recombination and repair protein RecO	0.0008373	0.00558673	0.0125244	0.0134221
Carbohydrates;Central carbohydrate metabolism;Pyruvate_Alanine_Serine_Interconversions;D-alanine aminotransferase (EC 2.6.1.21)	0.000142251	0.00121943	0.00038954	0.00129917
Protein Metabolism;Protein biosynthesis;Ribosome_LSU_bacterial;LSU ribosomal protein L18p (L5e)	3.15173e-06	4.49297e-05	0.00518376	0.00610199
Protein Metabolism;Protein biosynthesis;Ribosome_LSU_bacterial;LSU ribosomal protein L15p (L27Ae)	0.00690124	0.0313611	0.00706942	0.00799937
Protein Metabolism;Protein biosynthesis;Ribosome_SSU_bacterial;SSU ribosomal protein S11p (S14e)	6.75315e-05	0.000669324	0.00636392	0.00729727
Cofactors, Vitamins, Prosthetic Groups, Pigments;Coenzyme A;Coenzyme_A_Biosynthesis;Phosphopantetheine adenylyltransferase (EC 2.7.7.3)	0.0070721	0.031949	0.00776338	0.0086969
Amino Acids and Derivatives;Lysine, threonine, methionine, and cysteine;Cysteine_Biosynthesis;Cysteine synthase (EC 2.5.1.47)	9.19545e-06	0.000113805	0.0271422	0.0280817
Protein Metabolism;Protein biosynthesis;Ribosome_LSU_bacterial;LSU ribosomal protein L23p (L23Ae)	4.29094e-05	0.000447584	0.00421424	0.00516471
Respiration;ATP synthases;F0F1-type_ATP_synthase;ATP synthase C chain (EC 3.6.3.14)	0	9e-15	0.00305139	0.00400825
Miscellaneous;YbbK;Putative membrane-bound ClpP-class protease associated with aq_911	0.000593927	0.00418686	9.66635e-05	0.00105829
Carbohydrates;Di- and oligosaccharides;Maltose_and_Maltodextrin_Utilization;Maltose-6'-phosphate glucosidase (EC 3.2.1.122)	0.00100272	0.00650813	0.00343805	0.00440325
Amino Acids and Derivatives;Branched-chain amino acids;Branched-Chain_Amino_Acid_Biosynthesis;Ketol-acid reductoisomerase (EC 1.1.1.86)	0	0	0.0193616	0.0203289
Clustering-based subsystems;Cell_division-ribosomal_stress_proteins_cluster;Hypoxanthine-guanine phosphoribosyltransferase (EC 2.4.2.8)	0.0036678	0.0185024	0.0092393	0.0102096
Protein Metabolism;Protein biosynthesis;Ribosome_LSU_bacterial;LSU ribosomal protein L22p (L17e)	3.92704e-08	9.10553e-07	0.00635815	0.00735778
RNA Metabolism;RNA processing and modification;tRNA_processing;Ribonuclease P protein component (EC 3.1.26.5)	0.00235967	0.013182	0.0058705	0.00687259
Amino Acids and Derivatives;Lysine, threonine, methionine, and cysteine;Cysteine_Biosynthesis;Sulfate transport system permease protein CysW	0.000122253	0.00108924	0.00196213	0.00296823
Clustering-based subsystems;Cell_division-ribosomal_stress_proteins_cluster;Peptidyl-tRNA hydrolase, archaeal type (EC 3.1.1.29)	0.00517929	0.0246416	6.49233e-05	0.0011108
Fatty Acids, Lipids, and Isoprenoids	0.000682095	0.00474753	0.302819	0.303868
Amino Acids and Derivatives;Alanine, serine, and glycine;Glycine_cleavage_system;Glycine cleavage system transcriptional antiactivator GcvR	0.00166054	0.00980528	0.0017183	0.00277301
Cofactors, Vitamins, Prosthetic Groups, Pigments;NAD and NADP;NAD_and_NADP_cofactor_biosynthesis_global;NAD kinase (EC 2.7.1.23)	0.00304165	0.01595	0.0149251	0.0159862
Virulence;Pathogenicity islands;Staphylococcal_pathogenicity_islands_SaPI;tmRNA-binding protein SmpB	0.000520598	0.00376893	0.00632641	0.00740572
Protein Metabolism;Protein folding;Peptidyl-prolyl_cis-trans_isomerase;Foldase protein PrsA precursor (EC 5.2.1.8)	6.68619e-08	1.47058e-06	0.00798845	0.00911474
Cofactors, Vitamins, Prosthetic Groups, Pigments;Folate and pterines;Molybdenum_cofactor_biosynthesis;Molybdopterin-guanine dinucleotide biosynthesis protein MobB	0.000814736	0.00548221	0.000942109	0.00206977
RNA Metabolism;RNA processing and modification;tRNA_modification_Bacteria;Cytidine deaminase (EC 3.5.4.5)	3.79395e-06	5.29092e-05	0.00760179	0.00873572
Clustering-based subsystems;CBSS-138119.3.peg.2719;Ribosome-binding factor A	2.63125e-09	7.85092e-08	0.0052256	0.00637255
Amino Acids and Derivatives;Aromatic amino acids and derivatives;Common_Pathway_For_Synthesis_of_Aromatic_Compounds_(DAHP_synthase_to_chorismate);Shikimate/quinate 5-dehydrogenase I beta (EC 1.1.1.282)	0.00595185	0.0277345	0.00488944	0.0060392
Protein Metabolism;Protein folding;Protein_chaperones;Heat shock protein GrpE	9.85046e-05	0.000918129	0.0103632	0.0115236
Nitrogen Metabolism;Dissimilatory_nitrite_reductase;Uroporphyrinogen-III methyltransferase (EC 2.1.1.107)	0.000838953	0.00558673	0.00779368	0.00895834
Protein Metabolism;Protein biosynthesis;Ribosome_LSU_bacterial;LSU ribosomal protein L13p (L13Ae)	1.58496e-05	0.000186083	0.00740702	0.00858388
Protein Metabolism;Protein biosynthesis;Ribosome_LSU_bacterial;LSU ribosomal protein L16p (L10e)	5.47908e-10	1.84991e-08	0.0071329	0.0083156
Carbohydrates;Central carbohydrate metabolism;Entner-Doudoroff_Pathway;2-dehydro-3-deoxyphosphogluconate aldolase (EC 4.1.2.14)	3.79442e-09	1.08183e-07	0.0121868	0.0133707
Clustering-based subsystems;CBSS-630.2.peg.3360	2.29238e-10	8.1698e-09	0.0163722	0.0175593
Stress Response;Detoxification;D-tyrosyl-tRNA(Tyr)_deacylase	0.000756667	0.00516385	0.00719927	0.00839209
Stress Response;Detoxification;D-tyrosyl-tRNA(Tyr)_deacylase;D-tyrosyl-tRNA(Tyr) deacylase	0.000756667	0.00516385	0.00719927	0.00839209
Cofactors, Vitamins, Prosthetic Groups, Pigments;Tetrapyrroles;Cobalamin_synthesis;Cobalamin synthase	0.00397933	0.0198399	0.00719927	0.00839437
Amino Acids and Derivatives;Branched-chain amino acids;Branched-Chain_Amino_Acid_Biosynthesis;Acetolactate synthase small subunit (EC 2.2.1.6)	1.46469e-07	3.03097e-06	0.0101713	0.0113717
Protein Metabolism;Protein biosynthesis;Ribosome_SSU_bacterial;SSU ribosomal protein S8p (S15Ae)	0.00643583	0.029631	0.00611144	0.00731211
Clustering-based subsystems;RNA_modification_cluster	3.59e-13	1.8168e-11	0.00261713	0.00383472
Clustering-based subsystems;RNA_modification_cluster;Protein YidD	3.59e-13	1.8168e-11	0.00261713	0.00383472
RNA Metabolism;RNA processing and modification;rRNA_modification_Bacteria;rRNA small subunit methyltransferase, glucose inhibited division protein GidB	1.01652e-05	0.000125003	0.0113082	0.012559
Carbohydrates;One-carbon Metabolism;Serine-glyoxylate_cycle;5-formyltetrahydrofolate cyclo-ligase (EC 6.3.3.2)	3.54432e-05	0.000378947	0.00806635	0.00931795
Plant-Prokaryote DOE project;At4g38090;FIG000605: protein co-occurring with transport systems (COG1739)	5.86937e-07	1.03629e-05	0.00898538	0.0102392
Protein Metabolism;Protein biosynthesis;Universal_GTPases;GTP-binding protein Era	0.00166096	0.00980528	0.0151271	0.0164052
Clustering-based subsystems;Clustering-based subsystems;CBSS-280355.3.peg.2835;Methylglyoxal synthase (EC 4.2.3.3)	0.00688429	0.0313581	0.035223	0.0365069
RNA Metabolism;RNA processing and modification;tRNA_modification_Bacteria;tRNA (guanine46-N7-)-methyltransferase (EC 2.1.1.33)	0.00279935	0.0150837	0.0125172	0.0138034
Amino Acids and Derivatives;Lysine, threonine, methionine, and cysteine;Lysine_Biosynthesis_DAP_Pathway;Aspartate-semialdehyde dehydrogenase (EC 1.2.1.11)	0.000376144	0.00284215	0.0192057	0.0205059
RNA Metabolism;RNA processing and modification;tRNA_modification_Bacteria;Iron-sulfur cluster assembly scaffold protein IscU/NifU-like	0.00246064	0.0136077	0.00271235	0.00408131
Protein Metabolism;Protein biosynthesis;Programmed_frameshift	0.00033961	0.00262482	0.0230723	0.0244536
Protein Metabolism;Protein biosynthesis;Programmed_frameshift;Peptide chain release factor 2	0.00033961	0.00262482	0.0230723	0.0244536
Nucleosides and Nucleotides;Ribonucleotide_reduction;Ribonucleotide reductase of class III (anaerobic), activating protein (EC 1.97.1.4)	5.4e-14	3.124e-12	0.0115159	0.0129038
Clustering-based subsystems;CBSS-312309.3.peg.1965;Uridylate kinase (EC 2.7.4.-)	0.000578856	0.00410316	0.0124263	0.0138205
Respiration;Reverse electron transport;Archaeal_membrane_bound_hydrogenases;Energy conserving hydrogenase Eha associated polyferredoxin	0	0	0.00185103	0.00329701
Clustering-based subsystems;CBSS-393121.3.peg.1913;His repressor	0.0088703	0.0382756	0.00197222	0.00342716
Clustering-based subsystems;Clustering-based subsystems;CBSS-280355.3.peg.2835;Pantoate--beta-alanine ligase (EC 6.3.2.1)	0.000348274	0.00267033	0.00169522	0.0031623
Clustering-based subsystems;CBSS-630.2.peg.3360;Pyrroline-5-carboxylate reductase (EC 1.5.1.2)	1.1951e-10	4.46597e-09	0.0160591	0.0175377
RNA Metabolism;RNA processing and modification;Queuosine-Archaeosine_Biosynthesis;Substrate-specific component QueT (COG4708) of predicted queuosine-regulated ECF transporter	0.000522892	0.00376893	0.00269648	0.00420232
Membrane Transport;ABC transporters;ABC_transporter_branched-chain_amino_acid_(TC_3.A.1.4.1);Branched-chain amino acid transport ATP-binding protein LivF (TC 3.A.1.4.1)	0.00358763	0.0181694	0.00357222	0.00509964
Protein Metabolism;Protein biosynthesis;Ribosome_LSU_bacterial;LSU ribosomal protein L4p (L1e)	0.000539275	0.0038608	0.0106561	0.0122006
Protein Metabolism;Protein biosynthesis;Ribosome_LSU_bacterial;LSU ribosomal protein L5p (L11e)	1.28496e-06	2.08684e-05	0.00986401	0.011414
Respiration;Electron donating reactions;Na(+)-translocating_NADH-quinone_oxidoreductase_and_rnf-like_group_of_electron_transport_complexes;Electron transport complex protein RnfB	6.53151e-06	8.46458e-05	0.0146236	0.0161917
Clustering-based subsystems;CBSS-323097.3.peg.2594	0.00121393	0.00757277	0.0137623	0.0153412
Clustering-based subsystems;CBSS-323097.3.peg.2594;Guanylate kinase (EC 2.7.4.8)	0.00121393	0.00757277	0.0137623	0.0153412
Amino Acids and Derivatives;Glutamine, glutamate, aspartate, asparagine; ammonia assimilation;Glutamate_and_Aspartate_uptake_in_Bacteria;Glutamate Aspartate transport system permease protein GltK (TC 3.A.1.3.4)	0.000200931	0.00166319	0.000767537	0.00234832
RNA Metabolism;RNA processing and modification;rRNA_modification_Bacteria;Ribosomal RNA small subunit methyltransferase E (EC 2.1.1.-)	1.06857e-05	0.000130569	0.0118507	0.0134392
Cell Division and Cell Cycle;Cell cycle in Prokaryota;Two_cell_division_clusters_relating_to_chromosome_partitioning;Segregation and condensation protein A	0.00473496	0.0228096	0.00460522	0.00619903
Cofactors, Vitamins, Prosthetic Groups, Pigments;Pyridoxine;Pyridoxin_(Vitamin_B6)_Biosynthesis;D-3-phosphoglycerate dehydrogenase (EC 1.1.1.95)	1.95023e-06	2.95529e-05	0.0409695	0.0425689
Phosphorus Metabolism;Phosphate_metabolism;Phosphate ABC transporter, periplasmic phosphate-binding protein PstS (TC 3.A.1.7.1)	0	0	0.0247545	0.0263567
Cofactors, Vitamins, Prosthetic Groups, Pigments;Tetrapyrroles;Cobalamin_synthesis;Nicotinate-nucleotide--dimethylbenzimidazole phosphoribosyltransferase (EC 2.4.2.21)	4.60277e-06	6.20306e-05	0.0104743	0.0120818
DNA Metabolism;DNA recombination;RuvABC_plus_a_hypothetical;Holliday junction DNA helicase RuvA	0.00088837	0.00587271	0.00981928	0.0114288
Membrane Transport;Transport_of_Molybdenum;Molybdenum transport system permease protein ModB (TC 3.A.1.8.1)	0.000387189	0.00291642	0.00463119	0.00624697
Clustering-based subsystems;Isoprenoid/cell wall biosynthesis: PREDICTED UNDECAPRENYL DIPHOSPHATE PHOSPHATASE;CBSS-83331.1.peg.3039;Undecaprenyl pyrophosphate synthetase (EC 2.5.1.31)	0.00878932	0.0380541	0.0121147	0.0137349
Carbohydrates;Fermentation;Fermentations:_Mixed_acid	1.44477e-06	2.26976e-05	0.204856	0.206484
Amino Acids and Derivatives;Aromatic amino acids and derivatives;Phenylalanine_and_Tyrosine_Branches_from_Chorismate;Prephenate dehydratase (EC 4.2.1.51)	1e-15	3.8e-14	0.0166261	0.0182683
Nitrogen Metabolism;Denitrification;Nitric oxide reductase activation protein NorQ	0.00217922	0.0122988	0.00300811	0.00465441
Regulation and Cell signaling;cAMP_signaling_in_bacteria;Adenine phosphoribosyltransferase (EC 2.4.2.7)	2.54658e-07	4.97552e-06	0.00780522	0.00945266
DNA Metabolism;DNA repair;DNA_repair,_bacterial;DNA repair exonuclease family protein YhaO	5.79498e-05	0.000583897	0.00365302	0.00531084
Protein Metabolism;Protein biosynthesis;Translation_elongation_factors_bacterial;Translation elongation factor P	0.000241347	0.00197647	0.00950909	0.0111879
Clustering-based subsystems;Hypothetical lipase related to Phosphatidate metabolism;CBSS-316407.3.peg.1371;CDP-diacylglycerol--glycerol-3-phosphate 3-phosphatidyltransferase (EC 2.7.8.5)	8.86156e-05	0.000844261	0.0127856	0.0144712
Virulence;Iron Scavenging Mechanisms;Heme,_hemin_uptake_and_utilization_systems_in_GramPositives;Heme transporter analogous to IsdDEF, ATP-binding protein	1.46914e-08	3.67189e-07	0.000897384	0.00259263
Cofactors, Vitamins, Prosthetic Groups, Pigments;Biotin;Biotin_biosynthesis;Adenosylmethionine-8-amino-7-oxononanoate aminotransferase (EC 2.6.1.62)	0.00322694	0.0166494	0.00370351	0.00541815
Clustering-based subsystems;Conserved_gene_cluster_associated_with_Met-tRNA_formyltransferase;Methionyl-tRNA formyltransferase (EC 2.1.2.9)	0.00119872	0.00753904	0.0169479	0.0186873
Nucleosides and Nucleotides;Detoxification;Housecleaning_nucleoside_triphosphate_pyrophosphatases	0.000161604	0.00137008	0.0108076	0.0125476
Nucleosides and Nucleotides;Detoxification;Housecleaning_nucleoside_triphosphate_pyrophosphatases;Nucleoside 5-triphosphatase RdgB (dHAPTP, dITP, XTP-specific) (EC 3.6.1.15)	0.000161604	0.00137008	0.0108076	0.0125476
Respiration;Reverse electron transport;Archaeal_membrane_bound_hydrogenases;Energy conserving hydrogenase Ehb polyferredoxin (protein K)	1.90891e-06	2.90921e-05	0.00431956	0.00607345
Carbohydrates;Di- and oligosaccharides;Beta-Glucoside_Metabolism	0.00126738	0.00783007	0.0549135	0.0566726
Carbohydrates;Di- and oligosaccharides;Maltose_and_Maltodextrin_Utilization;Maltose/maltodextrin ABC transporter, permease protein MalG	0.00432309	0.0211969	0.00717763	0.00894349
Protein Metabolism;Protein biosynthesis;Ribosome_LSU_bacterial;LSU ribosomal protein L3p (L3e)	1.40815e-06	2.248e-05	0.011174	0.012962
Stress Response;Oxidative stress;Glutathione:_Non-redox_reactions;Hydroxyacylglutathione hydrolase (EC 3.1.2.6)	0.000823143	0.00551965	0.018959	0.0207548
Amino Acids and Derivatives;Arginine; urea cycle, polyamines;Polyamine_Metabolism;Putrescine transport ATP-binding protein PotA (TC 3.A.1.11.1)	0.00160918	0.00957299	0.0199228	0.0217502
Nucleosides and Nucleotides;Purines;De_Novo_Purine_Biosynthesis;Phosphoribosylformylglycinamidine synthase, glutamine amidotransferase subunit (EC 6.3.5.3)	0.0026825	0.0145422	0.0047596	0.00658946
Carbohydrates;Fermentation;Fermentations:_Mixed_acid;Phosphate acetyltransferase (EC 2.3.1.8)	0.000184147	0.00153085	0.0192	0.0210356
Carbohydrates;Central carbohydrate metabolism;Methylglyoxal_Metabolism	0.00233986	0.0131476	0.00875887	0.0106046
Amino Acids and Derivatives;Glutamine, glutamate, aspartate, asparagine; ammonia assimilation;Glutamine,_Glutamate,_Aspartate_and_Asparagine_Biosynthesis;Glutamate racemase (EC 5.1.1.3)	5.37679e-07	9.53699e-06	0.0158009	0.0176724
Membrane Transport;ECF_class_transporters;Substrate-specific component PanT of predicted pantothenate ECF transporter	0.00577426	0.0269395	0.0035174	0.00539989
Clustering-based subsystems;Hypothetical lipase related to Phosphatidate metabolism	0	2.5e-14	0.0299498	0.0318377
Clustering-based subsystems;Hypothetical lipase related to Phosphatidate metabolism;CBSS-316407.3.peg.1371	0	2.5e-14	0.0299498	0.0318377
RNA Metabolism;RNA processing and modification;RNA_pseudouridine_syntheses;tRNA pseudouridine synthase A (EC 4.2.1.70)	0.00975325	0.0412844	0.016554	0.0184441
Membrane Transport;ECF_class_transporters;Substrate-specific component FolT of folate ECF transporter	0.00206017	0.0117825	0.00221316	0.00411214
DNA Metabolism;DNA replication;DNA-replication;DNA polymerase III delta subunit (EC 2.7.7.7)	0.00558853	0.026264	0.0151589	0.0170593
Amino Acids and Derivatives;Branched-chain amino acids;Branched-Chain_Amino_Acid_Biosynthesis;3-isopropylmalate dehydratase small subunit (EC 4.2.1.33)	9.07205e-09	2.39167e-07	0.00903587	0.0109539
Amino Acids and Derivatives;Lysine, threonine, methionine, and cysteine;Methionine_Biosynthesis;Homoserine kinase (EC 2.7.1.39)	0.00904672	0.038776	0.00514048	0.00707808
Regulation and Cell signaling;Two-component_regulatory_systems_in_Campylobacter;Two-component system response regulator	0.001456	0.00885332	0.000451577	0.00239171
Amino Acids and Derivatives;Branched-chain amino acids;Branched-Chain_Amino_Acid_Biosynthesis;Acetolactate synthase large subunit (EC 2.2.1.6)	8.89087e-06	0.000110747	0.0508061	0.0527522
Metabolism of Aromatic Compounds;Benzoate_transport_and_degradation_cluster;2-keto-4-pentenoate hydratase/2-oxohepta-3-ene-1,7-dioic acid hydratase (catechol pathway)	0.00289423	0.0154323	0.00148891	0.00344543
Stress Response;Oxidative stress;Oxidative_stress;Rubrerythrin	0.00158666	0.00946833	0.0252436	0.0272438
Clustering-based subsystems;Clustering-based subsystems;CBSS-280355.3.peg.2835;Dihydrodipicolinate reductase (EC 1.3.1.26)	1.78675e-05	0.000205905	0.0129039	0.0149302
Plant-Prokaryote DOE project;At4g38090;ComF operon protein C	1.67836e-07	3.43617e-06	0.0105306	0.0125727
Protein Metabolism;Protein biosynthesis;tRNA_aminoacylation,_Pro	0.00377716	0.0189547	0.0281709	0.0302154
Protein Metabolism;Protein biosynthesis;tRNA_aminoacylation,_Pro;Prolyl-tRNA synthetase (EC 6.1.1.15)	0.00377716	0.0189547	0.0281709	0.0302154
RNA Metabolism;RNA processing and modification;tRNA_modification_Bacteria;glutamyl-Q-tRNA synthetase	0.00878466	0.0380541	0.00220739	0.00426055
RNA Metabolism;RNA processing and modification;tRNA_modification_Bacteria;RNA binding methyltransferase FtsJ like	0.00744957	0.0334579	0.00518665	0.00724019
Clustering-based subsystems;LMPTP_YwlE_cluster;Uracil phosphoribosyltransferase (EC 2.4.2.9)	2.76105e-05	0.000300206	0.0120728	0.0141265
Cofactors, Vitamins, Prosthetic Groups, Pigments;Pyridoxine;Pyridoxin_(Vitamin_B6)_Biosynthesis;Pyridoxal kinase (EC 2.7.1.35)	4.3371e-09	1.20097e-07	0.0130092	0.0150752
Clustering-based subsystems;LMPTP_YwlE_cluster;Peptide chain release factor 1	0.000176817	0.00148042	0.0192937	0.0213724
Fatty Acids, Lipids, and Isoprenoids;Isoprenoids;Carotenoids;Squalene--hopene cyclase (EC 5.4.99.17)	1.2601e-10	4.6636e-09	0.000304418	0.00238486
RNA Metabolism;RNA processing and modification;Ribonuclease_H;Ribonuclease HII (EC 3.1.26.4)	1.97487e-06	2.98089e-05	0.00975147	0.0118341
Clustering-based subsystems;Ribosomal Protein L28P relates to a set of uncharacterized proteins;A_Gram-positive_cluster_that_relates_ribosomal_protein_L28P_to_a_set_of_uncharacterized_proteins;Ribosome small subunit-stimulated GTPase EngC	0.000448125	0.00333624	0.0143798	0.0164725
Protein Metabolism;Protein folding;Peptidyl-prolyl_cis-trans_isomerase;FKBP-type peptidyl-prolyl cis-trans isomerase SlyD (EC 5.2.1.8)	0.00214943	0.0121664	0.0140999	0.0162305
DNA Metabolism;DNA repair;DNA_repair,_bacterial_RecFOR_pathway;Recombination protein RecR	0.000710302	0.00491718	0.00995923	0.0121047
Nucleosides and Nucleotides;Purines;De_Novo_Purine_Biosynthesis;Phosphoribosylformylglycinamidine cyclo-ligase (EC 6.3.3.1)	7.98002e-06	0.000100705	0.0200699	0.0222263
Cell Wall and Capsule;Cell wall of Mycobacteria	0.00498336	0.0238273	0.160102	0.162276
Cell Wall and Capsule;Cell wall of Mycobacteria;mycolic_acid_synthesis	0.00498336	0.0238273	0.160102	0.162276
Cell Wall and Capsule;Capsular and extracellular polysacchrides;Sialic_Acid_Metabolism;N-acetylmannosamine-6-phosphate 2-epimerase (EC 5.1.3.9)	0.0091354	0.0391125	0.00211938	0.00430393
Amino Acids and Derivatives;Proline and 4-hydroxyproline;Proline,_4-hydroxyproline_uptake_and_utilization;Proline/sodium symporter PutP (TC 2.A.21.2.1)	9.62618e-05	0.000905896	0.0105926	0.0127885
Nucleosides and Nucleotides;Purines;Purine_conversions;Xanthine phosphoribosyltransferase (EC 2.4.2.22)	3.51351e-09	1.03233e-07	0.00778502	0.00999493
Carbohydrates;Fermentation;Fermentations:_Mixed_acid;Acetate kinase (EC 2.7.2.1)	4.7622e-11	1.90933e-09	0.0243895	0.026601
Amino Acids and Derivatives;Lysine, threonine, methionine, and cysteine;Methionine_Biosynthesis;S-adenosylhomocysteine nucleosidase (EC 3.2.2.9)	0.000112768	0.00102128	0.0132804	0.0154964
Regulation and Cell signaling;Two-component_regulatory_systems_in_Campylobacter;Two-component system histidine kinase	0.00481519	0.0231382	0.00954083	0.0117599
Protein Metabolism;Protein biosynthesis;Ribosome_LSU_bacterial;LSU ribosomal protein L1p (L10Ae)	6.85756e-09	1.84579e-07	0.0128317	0.015066
Dormancy and Sporulation;Sporulation_Cluster_III_A;Stage III sporulation protein AA	0.00795038	0.0350929	0.0050265	0.00727672
Dormancy and Sporulation;Sporulation_draft	0.00675223	0.0308296	0.0343906	0.0366473
Clustering-based subsystems;CBSS-320372.3.peg.6046;Aspartate carbamoyltransferase (EC 2.1.3.2)	3.61476e-07	6.78692e-06	0.021227	0.0234958
Protein Metabolism;Protein biosynthesis;Universal_GTPases;50S ribosomal subunit maturation GTPase RbgA (B. subtilis YlqF)	0.00974506	0.0412844	0.00491397	0.00719338
Virulence;Resistance to antibiotics and toxic compounds;Erythromycin_resistance;Dimethyladenosine transferase (EC 2.1.1.-)	7.25617e-05	0.000703501	0.0149396	0.0172226
Nucleosides and Nucleotides;Purines;Purine_conversions;Adenylate kinase (EC 2.7.4.3)	2.71498e-07	5.25123e-06	0.0101107	0.0124106
Carbohydrates;Sugar alcohols;Inositol_catabolism	0.00726122	0.0327649	0.180591	0.182891
Clustering-based subsystems;Hypothetical in Lysine biosynthetic cluster;CBSS-323850.3.peg.3269;Diaminopimelate epimerase (EC 5.1.1.7)	4.69554e-09	1.29094e-07	0.0147116	0.0170136
Clustering-based subsystems;Probably Ybbk-related hypothetical membrane proteins	0.00129698	0.00794915	0.0332595	0.0355639
Clustering-based subsystems;Probably Ybbk-related hypothetical membrane proteins;CBSS-316057.3.peg.659	0.00129698	0.00794915	0.0332595	0.0355639
RNA Metabolism;RNA processing and modification;RNA_pseudouridine_syntheses;tRNA pseudouridine synthase B (EC 4.2.1.70)	4.02261e-09	1.13846e-07	0.0138445	0.0161688
Carbohydrates;Polysaccharides;Glycogen_metabolism;Glycogen debranching enzyme (EC 3.2.1.-)	0.0014339	0.00874655	0.0448245	0.0471708
Membrane Transport;Lipoprotein sorting	2.53805e-05	0.000277528	0.0979288	0.100276
Membrane Transport;Lipoprotein sorting;Lipoprotein_sorting_system	2.53805e-05	0.000277528	0.0979288	0.100276
Plant-Prokaryote DOE project;At2g23840;DNA-directed RNA polymerase alpha subunit (EC 2.7.7.6)	0.000348022	0.00267033	0.0186589	0.0210208
Cell Division and Cell Cycle;Cell cycle in Prokaryota;Bacterial_Cytoskeleton;Septum site-determining protein MinD	0.00101123	0.00653977	0.024088	0.0264697
Membrane Transport;Transport_of_Molybdenum;Molybdenum ABC transporter, periplasmic molybdenum-binding protein ModA (TC 3.A.1.8.1)	2.52408e-05	0.000277528	0.00502217	0.00740915
Amino Acids and Derivatives;Aromatic amino acids and derivatives;Common_Pathway_For_Synthesis_of_Aromatic_Compounds_(DAHP_synthase_to_chorismate);Chorismate synthase (EC 4.2.3.5)	6.76453e-05	0.000669324	0.0181569	0.0205618
RNA Metabolism;RNA processing and modification;tRNA_modification_Bacteria;tRNA(Cytosine32)-2-thiocytidine synthetase	0.00125418	0.0077986	0.0171556	0.0195663
Cofactors, Vitamins, Prosthetic Groups, Pigments;Tetrapyrroles;Cobalamin_synthesis;Cobalamin biosynthesis protein CbiG	4.54051e-07	8.28266e-06	0.00639133	0.00884303
Protein Metabolism;Protein biosynthesis;Ribosome_LSU_bacterial;LSU ribosomal protein L2p (L8e)	0	0	0.0156436	0.0181096
DNA Metabolism;DNA uptake, competence;Gram_Positive_Competence;Late competence protein ComEA, DNA receptor	0.00191641	0.0111088	0.00521694	0.00769113
Membrane Transport;ABC transporters;ABC_transporter_branched-chain_amino_acid_(TC_3.A.1.4.1);Branched-chain amino acid transport ATP-binding protein LivG (TC 3.A.1.4.1)	0.00126667	0.00783007	0.00375834	0.00624012
Amino Acids and Derivatives;Arginine; urea cycle, polyamines;Arginine_and_Ornithine_Degradation;Ornithine decarboxylase (EC 4.1.1.17)	1.29471e-09	4.05149e-08	0.0095365	0.0120225
Amino Acids and Derivatives;Lysine, threonine, methionine, and cysteine;Methionine_Biosynthesis;S-ribosylhomocysteine lyase (EC 4.4.1.21)	0.000143799	0.00122996	0.00387375	0.00636456
Amino Acids and Derivatives;Glutamine, glutamate, aspartate, asparagine; ammonia assimilation;Glutamine,_Glutamate,_Aspartate_and_Asparagine_Biosynthesis;Aspartate--ammonia ligase (EC 6.3.1.1)	2.30742e-06	3.40279e-05	0.0156451	0.0181404
Respiration;ATP synthases;F0F1-type_ATP_synthase;ATP synthase epsilon chain (EC 3.6.3.14)	1.72353e-06	2.66421e-05	0.00582867	0.00832587
Cell Wall and Capsule;Capsular and extracellular polysacchrides;Sialic_Acid_Metabolism;N-acetylneuraminate lyase (EC 4.1.3.3)	9.31484e-05	0.000878745	0.0094081	0.011906
Cofactors, Vitamins, Prosthetic Groups, Pigments;Pyridoxine;Pyridoxin_(Vitamin_B6)_Biosynthesis;Phosphoserine aminotransferase (EC 2.6.1.52)	0.00026361	0.00211823	0.0177212	0.0202444
Sulfur Metabolism;Organic sulfur assimilation	0.00927266	0.0396561	0.0712713	0.0738346
Amino Acids and Derivatives;Aromatic amino acids and derivatives;Aromatic_amino_acid_degradation;5-carboxymethyl-2-hydroxymuconate delta-isomerase (EC 5.3.3.10)	0.0017959	0.0104575	0.000356357	0.00292142
Protein Metabolism;Protein degradation;Proteasome_bacterial;ATP-dependent Clp protease ATP-binding subunit ClpX	2.24539e-05	0.000251968	0.0306798	0.0332487
Membrane Transport;ABC transporters;ABC_transporter_branched-chain_amino_acid_(TC_3.A.1.4.1);Branched-chain amino acid transport system permease protein LivM (TC 3.A.1.4.1)	0.00852464	0.0371169	0.0056137	0.00818317
Clustering-based subsystems;Probably Ybbk-related hypothetical membrane proteins;CBSS-316057.3.peg.659;Putative activity regulator of membrane protease YbbK	3.977e-12	1.73968e-10	0.00252046	0.00509051
Cofactors, Vitamins, Prosthetic Groups, Pigments;Riboflavin, FMN, FAD;riboflavin_to_FAD;FMN adenylyltransferase (EC 2.7.7.2)	6.43591e-06	8.39723e-05	0.015547	0.0181313
Cofactors, Vitamins, Prosthetic Groups, Pigments;Folate and pterines;Molybdenum_cofactor_biosynthesis;Molybdopterin-guanine dinucleotide biosynthesis protein MobA	0.00417443	0.0206256	0.00457781	0.00716712
Clustering-based subsystems;Probably GTP or GMP signaling related	9.85158e-05	0.000918129	0.0165684	0.0191725
Clustering-based subsystems;Probably GTP or GMP signaling related;CBSS-176299.4.peg.1292	9.85158e-05	0.000918129	0.0165684	0.0191725
Stress Response;Oxidative stress;Redox-dependent_regulation_of_nucleus_processes	0.000105486	0.000964408	0.0192029	0.0218153
Stress Response;Oxidative stress;Redox-dependent_regulation_of_nucleus_processes;NAD-dependent glyceraldehyde-3-phosphate dehydrogenase (EC 1.2.1.12)	0.000105486	0.000964408	0.0192029	0.0218153
Carbohydrates;One-carbon Metabolism;Serine-glyoxylate_cycle;Methenyltetrahydrofolate cyclohydrolase (EC 3.5.4.9)	0.00266797	0.0145248	0.00123643	0.00385869
Protein Metabolism;Protein biosynthesis;Ribosome_SSU_bacterial;SSU ribosomal protein S3p (S3e)	1.55836e-06	2.42839e-05	0.0124581	0.0150911
Membrane Transport;ABC transporters;ABC_transporter_branched-chain_amino_acid_(TC_3.A.1.4.1);High-affinity branched-chain amino acid transport system permease protein LivH (TC 3.A.1.4.1)	0.00655291	0.0300264	0.00453453	0.00718767
Amino Acids and Derivatives;Arginine; urea cycle, polyamines;Arginine_Biosynthesis_extended;Acetylglutamate kinase (EC 2.7.2.8)	0.00373742	0.0188044	0.0068458	0.00950175
Clustering-based subsystems;Bacterial_RNA-metabolizing_Zn-dependent_hydrolases;Ribosomal-protein-S18p-alanine acetyltransferase (EC 2.3.1.-)	0.000816135	0.00548221	0.0297507	0.0324096
Nucleosides and Nucleotides;Purines;Purine_conversions;Adenylosuccinate synthetase (EC 6.3.4.4)	0.000849842	0.00563993	0.0274423	0.0301127
Protein Metabolism;Protein biosynthesis;Translation_elongation_factors_bacterial;Translation elongation factor Ts	0.00170931	0.0100598	0.017825	0.0205047
Clustering-based subsystems;Predicted_secretion_system_W_clustering_with_cell_division_proteins;Cell division transporter, ATP-binding protein FtsE (TC 3.A.5.1.1)	8.73221e-10	2.84833e-08	0.06852	0.0712112
Protein Metabolism;Protein biosynthesis;tRNA_aminoacylation,_Trp	0.005006	0.0238466	0.0196746	0.0223747
Protein Metabolism;Protein biosynthesis;tRNA_aminoacylation,_Trp;Tryptophanyl-tRNA synthetase (EC 6.1.1.2)	0.005006	0.0238466	0.0196746	0.0223747
Clustering-based subsystems;Clustering-based subsystems;Sporulation-related_Hypotheticals;MreB-like protein (Mbl protein)	0.00634159	0.0293375	0.00691216	0.00961934
Amino Acids and Derivatives;Histidine Metabolism;Histidine_Biosynthesis;ATP phosphoribosyltransferase regulatory subunit (EC 2.4.2.17)	7.17628e-05	0.000703284	0.00863479	0.0113432
Clustering-based subsystems;Ribosome-related cluster;A_Gammaproteobacteria_Cluster_Relating_to_Translation;4-diphosphocytidyl-2-C-methyl-D-erythritol kinase (EC 2.7.1.148)	0.00125775	0.00780818	0.0128	0.0155135
Carbohydrates;Sugar alcohols;Glycerol_and_Glycerol-3-phosphate_Uptake_and_Utilization;Glycerol-3-phosphate dehydrogenase [NAD(P)+] (EC 1.1.1.94)	0.0001375	0.0011893	0.0176404	0.0203643
Carbohydrates;Central carbohydrate metabolism;Entner-Doudoroff_Pathway;Gluconolactonase (EC 3.1.1.17)	4.16369e-06	5.68299e-05	3.8954e-05	0.00277073
Virulence;Type III, Type IV, Type VI, ESAT secretion systems;Type_IV_pilus;Twitching motility protein PilT	0.00296255	0.0156204	0.00568872	0.00844346
Cofactors, Vitamins, Prosthetic Groups, Pigments;Molybdopterin_cytosine_dinucleotide	0.0011176	0.00713373	0.010268	0.0130351
Clustering-based subsystems;Isoprenoid/cell wall biosynthesis: PREDICTED UNDECAPRENYL DIPHOSPHATE PHOSPHATASE;CBSS-83331.1.peg.3039;1-deoxy-D-xylulose 5-phosphate reductoisomerase (EC 1.1.1.267)	0.000621108	0.00435455	0.0204912	0.023264
Dormancy and Sporulation;Sporulation_gene_orphans;Stage V sporulation protein T, AbrB family transcriptional regulator (SpoVT)	0.00443494	0.0216077	0.00386221	0.00667851
Membrane Transport;ECF_class_transporters;Substrate-specific component PdxU2 of predicted pyridoxin-related ECF transporter	0.00278836	0.0150524	0.00444941	0.00729385
Cell Division and Cell Cycle;Cell cycle in Prokaryota;Bacterial_Cytoskeleton;Rod shape-determining protein MreC	0.000733293	0.0050311	0.0138835	0.0167305
Nucleosides and Nucleotides;Hydantoin_metabolism;Beta-ureidopropionase (EC 3.5.1.6)	0.00195771	0.0112972	0.00285085	0.00569899
RNA Metabolism;RNA processing and modification;tRNA_modification_Bacteria;Selenide,water dikinase (EC 2.7.9.3)	6.5187e-07	1.13531e-05	0.00392281	0.00677326
Protein Metabolism;Protein degradation;Proteolysis_in_bacteria,_ATP-dependent;DNA repair protein RadA	0.00210965	0.0119588	0.0246377	0.0275018
Respiration;ATP synthases;F0F1-type_ATP_synthase;ATP synthase B chain (EC 3.6.3.14)	4.04603e-06	5.56185e-05	0.00948889	0.0123592
Clustering-based subsystems;Ribosomal Protein L28P relates to a set of uncharacterized proteins;A_Gram-positive_cluster_that_relates_ribosomal_protein_L28P_to_a_set_of_uncharacterized_proteins;Ribulose-phosphate 3-epimerase (EC 5.1.3.1)	1.49231e-06	2.33493e-05	0.0134954	0.0163892
RNA Metabolism;RNA processing and modification;tRNA_modification_Bacteria;tRNA(Ile)-lysidine synthetase	0.0033638	0.0172226	0.0220696	0.0249868
Nucleosides and Nucleotides;De_Novo_Pyrimidine_Synthesis;Orotate phosphoribosyltransferase (EC 2.4.2.10)	4.51997e-05	0.000466417	0.0145572	0.0174749
Amino Acids and Derivatives;Glutamine, glutamate, aspartate, asparagine; ammonia assimilation;Glutamine,_Glutamate,_Aspartate_and_Asparagine_Biosynthesis;NADP-specific glutamate dehydrogenase (EC 1.4.1.4)	0.000136217	0.00118085	0.0242813	0.0272072
DNA Metabolism;YcfH;Putative deoxyribonuclease YcfH	5.46674e-05	0.000555185	0.0137176	0.0166472
Carbohydrates;Central carbohydrate metabolism;Glycolysis_and_Gluconeogenesis;Glucose-6-phosphate isomerase (EC 5.3.1.9)	9.8467e-05	0.000918129	0.0280973	0.0310305
Nucleosides and Nucleotides;De_Novo_Pyrimidine_Synthesis;Dihydroorotate dehydrogenase, catalytic subunit (EC 1.3.3.1)	1.55824e-07	3.20731e-06	0.0135372	0.0164725
Carbohydrates;Sugar alcohols;Glycerol_and_Glycerol-3-phosphate_Uptake_and_Utilization;Glycerol kinase (EC 2.7.1.30)	0.0068041	0.0310296	0.0176764	0.0206292
Protein Metabolism;Protein biosynthesis;Universal_GTPases;GTP-binding protein EngA	0.00126178	0.00782059	0.023521	0.0264743
Nucleosides and Nucleotides;Purines;De_Novo_Purine_Biosynthesis;Ribose-phosphate pyrophosphokinase (EC 2.7.6.1)	0	0	0.021126	0.0241351
Nucleosides and Nucleotides;De_Novo_Pyrimidine_Synthesis;Orotidine 5'-phosphate decarboxylase (EC 4.1.1.23)	0	0	0.0133251	0.0163401
Protein Metabolism;Protein folding;Protein_chaperones;Chaperone protein DnaJ	0	0	0.0386697	0.0416899
Amino Acids and Derivatives;Branched-chain amino acids;Branched-Chain_Amino_Acid_Biosynthesis;3-isopropylmalate dehydrogenase (EC 1.1.1.85)	3.69395e-09	1.06902e-07	0.0182521	0.0212753
DNA Metabolism;DNA replication;DNA-replication;DNA polymerase III delta prime subunit (EC 2.7.7.7)	0.00133534	0.00817125	0.0195996	0.0226635
Phosphorus Metabolism;Phosphate_metabolism;Polyphosphate kinase (EC 2.7.4.1)	0.000122131	0.00108924	0.0499188	0.0529954
Protein Metabolism;Protein biosynthesis;Universal_GTPases;Signal recognition particle, subunit Ffh SRP54 (TC 3.A.5.1.1)	0.000231245	0.00190184	0.0235441	0.0266444
Cell Wall and Capsule;Peptidoglycan_biosynthesis--gjo;UDP-N-acetylmuramoylalanine--D-glutamate ligase (EC 6.3.2.9)	0.00330193	0.0169455	0.0259015	0.0290064
Protein Metabolism;Protein biosynthesis;Universal_GTPases;GTP-binding protein HflX	6.89241e-06	8.87253e-05	0.0223827	0.0255005
Respiration;Electron accepting reactions;Anaerobic_respiratory_reductases;Adenylylsulfate reductase alpha-subunit (EC 1.8.99.2)	0.000403879	0.00303619	0.00380017	0.00692282
Clustering-based subsystems;Cell_division-ribosomal_stress_proteins_cluster;Peptidyl-tRNA hydrolase (EC 3.1.1.29)	0.000128355	0.00112794	0.0158615	0.0190035
Protein Metabolism;Protein biosynthesis;Universal_GTPases;Translation elongation factor Tu	5.3479e-08	1.18299e-06	0.0276313	0.0307771
Protein Metabolism;Protein biosynthesis;Ribosome_biogenesis_bacterial;Ribosomal protein L11 methyltransferase (EC 2.1.1.-)	0.000615332	0.00432982	0.0144692	0.017621
Amino Acids and Derivatives;Aromatic amino acids and derivatives;Common_Pathway_For_Synthesis_of_Aromatic_Compounds_(DAHP_synthase_to_chorismate);3-dehydroquinate dehydratase I (EC 4.2.1.10)	0.00327853	0.0168704	0.00417961	0.00735093
Virulence;Type III, Type IV, Type VI, ESAT secretion systems;Type_IV_pilus;3-dehydroquinate synthase (EC 4.2.3.4)	2.0889e-06	3.12847e-05	0.0177414	0.0209134
Amino Acids and Derivatives;Lysine, threonine, methionine, and cysteine;Cysteine_Biosynthesis;Cys regulon transcriptional activator CysB	5.41775e-05	0.000551664	0.0251585	0.0283409
DNA Metabolism;DNA replication;DNA-replication;DNA polymerase III beta subunit (EC 2.7.7.7)	0.00856483	0.0372077	0.0233219	0.0265337
Clustering-based subsystems;LMPTP_YwlE_cluster;Ribose 5-phosphate isomerase B (EC 5.3.1.6)	0.000522532	0.00376893	0.00851505	0.0117325
Fatty Acids, Lipids, and Isoprenoids;Fatty acids;Fatty_Acid_Biosynthesis_FASII;Acetyl-coenzyme A carboxyl transferase beta chain (EC 6.4.1.2)	0.00206615	0.0117992	0.00943696	0.0126618
Respiration;Reverse electron transport	5.1762e-11	2.01243e-09	0.00808078	0.0113135
Respiration;Reverse electron transport;Archaeal_membrane_bound_hydrogenases	5.1762e-11	2.01243e-09	0.00808078	0.0113135
RNA Metabolism;RNA processing and modification;tRNA_modification_Bacteria;tRNA-guanine transglycosylase (EC 2.4.2.29)	2.27703e-05	0.000254776	0.0177111	0.0209545
Cofactors, Vitamins, Prosthetic Groups, Pigments;Molybdopterin_cytosine_dinucleotide;Molybdopterin biosynthesis enzyme	1.35388e-05	0.000161334	0.00603498	0.00927913
Virulence;Iron Scavenging Mechanisms;Heme,_hemin_uptake_and_utilization_systems_in_GramPositives;Zn-dependent hydrolase (beta-lactamase superfamily)	0.00859747	0.0373074	0.0119935	0.015243
Clustering-based subsystems;CBSS-176280.1.peg.1561;Aminopeptidase S (Leu, Val, Phe, Tyr preference) (EC 3.4.11.24)	0.00943991	0.0401483	0.00208043	0.00534737
Respiration;ATP synthases;F0F1-type_ATP_synthase;ATP synthase delta chain (EC 3.6.3.14)	4.60919e-06	6.20306e-05	0.00609124	0.00937503
Cofactors, Vitamins, Prosthetic Groups, Pigments;Biotin;Biotin_biosynthesis;Biotin synthesis protein bioC	0.00379081	0.0189737	0.0099246	0.0132234
Carbohydrates;Organic acids	0.00378486	0.0189686	0.0878484	0.0911725
Protein Metabolism;Protein folding;GroEL_GroES;Heat shock protein 60 family chaperone GroEL	3.11501e-07	5.96501e-06	0.0308155	0.0341574
Carbohydrates;Di- and oligosaccharides;Lactose_and_Galactose_Uptake_and_Utilization;Galactose/methyl galactoside ABC transport system, D-galactose-binding periplasmic protein MglB (TC 3.A.1.2.3)	0.00733434	0.0329788	0.00897816	0.012341
Virulence;Iron Scavenging Mechanisms;Siderophore_assembly_kit;Ferric hydroxamate ABC transporter (TC 3.A.1.14.3), permease component FhuB	2.19e-13	1.1733e-11	0.0285792	0.0319507
Protein Metabolism;Protein biosynthesis;tRNA_aminoacylation,_Gly	0.00241313	0.0134028	0.0305413	0.033936
Plant-Prokaryote DOE project;At1g14345	0.00337523	0.0172226	0.00564832	0.0090588
Plant-Prokaryote DOE project;At1g14345;RNA-binding protein Jag	0.00337523	0.0172226	0.00564832	0.0090588
Carbohydrates;Di- and oligosaccharides;Maltose_and_Maltodextrin_Utilization;Beta-phosphoglucomutase (EC 5.4.2.6)	1.29123e-05	0.000154967	0.0138287	0.0172762
Cofactors, Vitamins, Prosthetic Groups, Pigments;Tetrapyrroles;Heme_and_Siroheme_Biosynthesis;Coproporphyrinogen III oxidase, oxygen-independent (EC 1.3.99.22)	0.000989661	0.00643447	0.0225183	0.02598
Regulation and Cell signaling;DNA-binding_regulatory_proteins,_strays	4.9084e-06	6.55988e-05	0.0398109	0.0432779
Amino Acids and Derivatives;Lysine, threonine, methionine, and cysteine;Lysine_Biosynthesis_DAP_Pathway;N-acetyl-L,L-diaminopimelate deacetylase (EC 3.5.1.47)	8.57789e-07	1.44176e-05	0.0128303	0.0163036
Stress Response;Heat_shock_dnaK_gene_cluster_extended;Hypothetical radical SAM family enzyme in heat shock gene cluster, similarity with CPO of BS HemN-type	0.00313996	0.0163541	0.018646	0.0221201
Stress Response;Heat_shock_dnaK_gene_cluster_extended;Heat-inducible transcription repressor HrcA	0.00811181	0.0355608	0.00714589	0.010624
Clustering-based subsystems;Probably Pyrimidine biosynthesis-related	0.0031811	0.016435	0.0184166	0.0218987
Clustering-based subsystems;Probably Pyrimidine biosynthesis-related;CBSS-306254.1.peg.1508	0.0031811	0.016435	0.0184166	0.0218987
Clustering-based subsystems;Probably Pyrimidine biosynthesis-related;CBSS-306254.1.peg.1508;Carbamoyl-phosphate synthase small chain (EC 6.3.5.5)	0.0031811	0.016435	0.0184166	0.0218987
Cell Division and Cell Cycle;Cell cycle in Prokaryota;Bacterial_Cytoskeleton;Cell division protein FtsZ (EC 3.4.24.-)	0.000265551	0.00212496	0.0260775	0.0295784
Carbohydrates;Central carbohydrate metabolism;Glycolysis_and_Gluconeogenesis;Phosphoglycerate kinase (EC 2.7.2.3)	0.00116882	0.00739045	0.0213973	0.0249034
Nucleosides and Nucleotides;Pyrimidines;pyrimidine_conversions;Uridine kinase (EC 2.7.1.48) [C1]	0.000111978	0.00101652	0.00312064	0.00663284
Cell Wall and Capsule;Cell wall of Mycobacteria;mycolic_acid_synthesis;3-oxoacyl-[acyl-carrier-protein] synthase, KASII (EC 2.3.1.41)	0.000371686	0.00281618	0.0419823	0.0455143
Protein Metabolism;Protein biosynthesis;tRNA_aminoacylation,_Tyr	0.00821812	0.0359449	0.0240995	0.0276525
Protein Metabolism;Protein biosynthesis;tRNA_aminoacylation,_Tyr;Tyrosyl-tRNA synthetase (EC 6.1.1.1)	0.00821812	0.0359449	0.0240995	0.0276525
Amino Acids and Derivatives;Aromatic amino acids and derivatives;Common_Pathway_For_Synthesis_of_Aromatic_Compounds_(DAHP_synthase_to_chorismate);2-keto-3-deoxy-D-arabino-heptulosonate-7-phosphate synthase I beta (EC 2.5.1.54)	2.44641e-05	0.000270582	0.0173951	0.0209717
Clustering-based subsystems;Two related proteases;CBSS-257314.1.peg.676;FIG001621: Zinc protease	6.82209e-06	8.81148e-05	0.00138936	0.00497292
Amino Acids and Derivatives;Glutamine, glutamate, aspartate, asparagine; ammonia assimilation;Glutamine,_Glutamate,_Aspartate_and_Asparagine_Biosynthesis;Leucine-responsive regulatory protein, regulator for leucine (or lrp) regulon and high-affinity branched-chain amino acid transport system	0	0	0.0112029	0.0147943
RNA Metabolism;Transcription;Transcription_factors_bacterial;Transcription elongation factor GreA	2.58674e-06	3.72898e-05	0.0105031	0.0141071
RNA Metabolism;RNA processing and modification;16S_rRNA_modification_within_P_site_of_ribosome	0.000825226	0.00552399	0.0490791	0.0527168
Cofactors, Vitamins, Prosthetic Groups, Pigments;Tetrapyrroles;Cobalamin_synthesis;Cobalt-precorrin-6 synthase, anaerobic	0.00670211	0.0306371	0.00561947	0.00926772
Virulence;Resistance to antibiotics and toxic compounds;Cobalt-zinc-cadmium_resistance;Cobalt-zinc-cadmium resistance protein	0.000553789	0.00393999	0.0187758	0.0224558
Protein Metabolism;Protein biosynthesis;tRNA_aminoacylation,_Glu_and_Gln	0.000124881	0.00110361	0.0338135	0.0375001
Protein Metabolism;Protein biosynthesis;tRNA_aminoacylation,_Glu_and_Gln;Glutaminyl-tRNA synthetase (EC 6.1.1.18)	0.000124881	0.00110361	0.0338135	0.0375001
Cell Wall and Capsule;Peptidoglycan_Biosynthesis;UDP-N-acetylglucosamine--N-acetylmuramyl-(pentapeptide) pyrophosphoryl-undecaprenol N-acetylglucosamine transferase (EC 2.4.1.227)	5.89709e-05	0.000591091	0.0228963	0.0265862
RNA Metabolism;RNA processing and modification;tRNA_modification_Bacteria;GTPase and tRNA-U34 5-formylation enzyme TrmE	0.000940336	0.00617637	0.0245828	0.0282803
Nucleosides and Nucleotides;Purines;De_Novo_Purine_Biosynthesis;Phosphoribosylaminoimidazole carboxylase catalytic subunit (EC 4.1.1.21)	0.00112041	0.00713985	0.0325669	0.0362774
Protein Metabolism;Protein folding;GroEL_GroES	1.91226e-06	2.90921e-05	0.0345724	0.0383061
Virulence;Iron Scavenging Mechanisms;Transport_of_Iron;Iron-dependent repressor IdeR/DtxR	0.000114195	0.00103178	0.00512605	0.008875
Carbohydrates;Central carbohydrate metabolism;Glycolysis_and_Gluconeogenesis;Enolase (EC 4.2.1.11)	0.00621667	0.0287942	0.0304331	0.0342065
Clustering-based subsystems;Two related proteases;CBSS-257314.1.peg.676;FIG002344: Hydrolase (HAD superfamily)	0.000176927	0.00148042	0.0269417	0.0307177
Fatty Acids, Lipids, and Isoprenoids;Phospholipids;Glycerolipid_and_Glycerophospholipid_Metabolism_in_Bacteria;1-acyl-sn-glycerol-3-phosphate acyltransferase (EC 2.3.1.51)	0.000948401	0.00621873	0.024137	0.027955
Amino Acids and Derivatives;Aromatic amino acids and derivatives;Common_Pathway_For_Synthesis_of_Aromatic_Compounds_(DAHP_synthase_to_chorismate);5-Enolpyruvylshikimate-3-phosphate synthase (EC 2.5.1.19)	0.00317783	0.016435	0.0231863	0.0270143
Protein Metabolism;Protein biosynthesis;Translation_termination_factors_bacterial;Peptide chain release factor 3	0.000447756	0.00333624	0.0276097	0.0314404
RNA Metabolism;RNA processing and modification;Methylthiotransferases;Ribosomal protein S12p Asp88 (E. coli) methylthiotransferase	0.00121293	0.00757277	0.0208057	0.024666
Amino Acids and Derivatives;Branched-chain amino acids;Branched-Chain_Amino_Acid_Biosynthesis;Dihydroxy-acid dehydratase (EC 4.2.1.9)	0	0	0.0371202	0.0409844
Clustering-based subsystems;CBSS-176279.3.peg.868;COG0536: GTP-binding protein Obg	0.00429833	0.0211024	0.0279444	0.0318194
Nucleosides and Nucleotides;Detoxification	3.0643e-08	7.28056e-07	0.0717835	0.0756772
Clustering-based subsystems;CBSS-138119.3.peg.2719;FIG146085: 3'-to-5' oligoribonuclease A, Bacillus type	6.847e-10	2.27191e-08	0.0155484	0.0194522
Cell Wall and Capsule;Cell wall of Mycobacteria;mycolic_acid_synthesis;Malonyl CoA-acyl carrier protein transacylase (EC 2.3.1.39)	0.000813208	0.00548168	0.0183805	0.0223176
Virulence;Iron Scavenging Mechanisms;Transport_of_Iron;Ferric iron ABC transporter, permease protein	0.0056796	0.026627	0.00894642	0.0128878
Clustering-based subsystems;Nucleotidyl-phosphate metabolic cluster	0.00147098	0.00888821	0.0116039	0.0155843
Clustering-based subsystems;Nucleotidyl-phosphate metabolic cluster;CBSS-222523.1.peg.1311	0.00147098	0.00888821	0.0116039	0.0155843
Cofactors, Vitamins, Prosthetic Groups, Pigments;Coenzyme A	2.808e-12	1.27151e-10	0.0645943	0.0685797
Cofactors, Vitamins, Prosthetic Groups, Pigments;Coenzyme A;Coenzyme_A_Biosynthesis	2.808e-12	1.27151e-10	0.0645943	0.0685797
Cell Wall and Capsule;Gram-Positive cell wall components;Teichoic_and_lipoteichoic_acids_biosynthesis;Teichoic acid export ATP-binding protein TagH (EC 3.6.3.40)	7.24e-05	0.000703501	0.0207264	0.024763
Amino Acids and Derivatives;Aromatic amino acids and derivatives;Common_Pathway_For_Synthesis_of_Aromatic_Compounds_(DAHP_synthase_to_chorismate);Shikimate kinase I (EC 2.7.1.71)	0.000140399	0.00120894	0.00921333	0.013252
RNA Metabolism;RNA processing and modification;tRNA_modification_Bacteria;tRNA (Guanine37-N1) -methyltransferase (EC 2.1.1.31)	8.56e-13	4.172e-11	0.0110773	0.0151185
Protein Metabolism;Protein biosynthesis;tRNA_aminoacylation,_Ser	1.78313e-06	2.73438e-05	0.0247949	0.0288512
Protein Metabolism;Protein biosynthesis;tRNA_aminoacylation,_Ser;Seryl-tRNA synthetase (EC 6.1.1.11)	1.78313e-06	2.73438e-05	0.0247949	0.0288512
Metabolism of Aromatic Compounds;Peripheral pathways for catabolism of aromatic compounds;Phenol_hydroxylase;Positive regulator of phenol hydroxylase	0.00116934	0.00739045	0.000344815	0.00442951
Carbohydrates;Fermentation;Fermentations:_Mixed_acid;Pyruvate formate-lyase activating enzyme (EC 1.97.1.4)	0.000133287	0.00116332	0.0244443	0.0285441
Plant-Prokaryote DOE project;At4g38090;Protein-N(5)-glutamine methyltransferase PrmC, methylates polypeptide chain release factors RF1 and RF2	0.000713978	0.00493375	0.0149021	0.0190286
Clustering-based subsystems;Ribosome-related cluster	2.38995e-05	0.000265864	0.0154214	0.0195515
Clustering-based subsystems;Ribosome-related cluster;A_Gammaproteobacteria_Cluster_Relating_to_Translation	2.38995e-05	0.000265864	0.0154214	0.0195515
Clustering-based subsystems;Nucleotidyl-phosphate metabolic cluster;CBSS-222523.1.peg.1311;GTP pyrophosphokinase (EC 2.7.6.5)	0.000974378	0.00634583	0.0113443	0.0154747
Clustering-based subsystems;Three hypotheticals linked to lipoprotein biosynthesis	0.000250993	0.00203384	0.0161356	0.0202935
Clustering-based subsystems;Three hypotheticals linked to lipoprotein biosynthesis;CBSS-188.1.peg.9880	0.000250993	0.00203384	0.0161356	0.0202935
Clustering-based subsystems;Three hypotheticals linked to lipoprotein biosynthesis;CBSS-188.1.peg.9880;Prolipoprotein diacylglyceryl transferase (EC 2.4.99.-)	0.000250993	0.00203384	0.0161356	0.0202935
Protein Metabolism;Protein biosynthesis;tRNA_aminoacylation,_Lys	2.13621e-05	0.000241122	0.0347137	0.0389306
Protein Metabolism;Protein biosynthesis;tRNA_aminoacylation,_Lys;Lysyl-tRNA synthetase (class II) (EC 6.1.1.6)	2.13621e-05	0.000241122	0.0347137	0.0389306
Virulence;Resistance to antibiotics and toxic compounds;Erythromycin_resistance	0	0	0.0150766	0.0193357
RNA Metabolism;RNA processing and modification;tRNA_modification_Archaea;Asparaginyl-tRNA synthetase (EC 6.1.1.22)	7.24708e-05	0.000703501	0.0247127	0.028979
Amino Acids and Derivatives;Lysine, threonine, methionine, and cysteine;Methionine_Biosynthesis;5-methyltetrahydrofolate--homocysteine methyltransferase (EC 2.1.1.13)	0.000173935	0.00146173	0.0638672	0.0681379
Amino Acids and Derivatives;Alanine, serine, and glycine;Alanine_biosynthesis;Branched-chain amino acid aminotransferase (EC 2.6.1.42)	2.18717e-09	6.62868e-08	0.018545	0.0228245
Amino Acids and Derivatives;Lysine, threonine, methionine, and cysteine;Lysine_Biosynthesis_DAP_Pathway	0	0	0.108364	0.112658
Clustering-based subsystems;Recombination related cluster;CBSS-198094.1.peg.4426;Recombination inhibitory protein MutS2	0.00561298	0.0263468	0.045693	0.0499998
Amino Acids and Derivatives;Arginine; urea cycle, polyamines;Arginine_Biosynthesis_extended;Acetylornithine aminotransferase (EC 2.6.1.11)	8.52823e-06	0.000106575	0.0241212	0.028431
Cofactors, Vitamins, Prosthetic Groups, Pigments;Tetrapyrroles;Cobalamin_synthesis;Alpha-ribazole-5'-phosphate phosphatase (EC 3.1.3.73)	0	0	0.00877474	0.0130876
Carbohydrates;Central carbohydrate metabolism;Glycolysis_and_Gluconeogenesis;Fructose-1,6-bisphosphatase, Bacillus type (EC 3.1.3.11)	1.84377e-05	0.000211211	0.0306957	0.0350159
Carbohydrates;Di- and oligosaccharides;Beta-Glucoside_Metabolism;PTS system, beta-glucoside-specific IIA component (EC 2.7.1.69)	0.00199379	0.0114539	0.0116285	0.0159508
Respiration;Electron accepting reactions;Anaerobic_respiratory_reductases;Butyryl-CoA dehydrogenase (EC 1.3.99.2)	0.000504942	0.00369491	0.0302629	0.0345935
Respiration;ATP synthases;F0F1-type_ATP_synthase;ATP synthase A chain (EC 3.6.3.14)	1.57511e-10	5.71944e-09	0.0183329	0.0226635
Fatty Acids, Lipids, and Isoprenoids;Isoprenoids	2.78088e-07	5.35181e-06	0.0545153	0.0588474
Carbohydrates;Monosaccharides;D-Galacturonate_and_D-Glucuronate_Utilization;2-deoxy-D-gluconate 3-dehydrogenase (EC 1.1.1.125)	0	0	0.0131852	0.0175194
Amino Acids and Derivatives;Glutamine, glutamate, aspartate, asparagine; ammonia assimilation;Glutamine,_Glutamate,_Aspartate_and_Asparagine_Biosynthesis;Asparagine synthetase [glutamine-hydrolyzing] (EC 6.3.5.4)	2.51479e-06	3.65262e-05	0.0334369	0.0377844
Plant-Prokaryote DOE project;At1g69340_At2g40600;NAD-dependent protein deacetylase of SIR2 family	0.00303224	0.0159441	0.0181872	0.0225414
RNA Metabolism;RNA processing and modification;tRNA_modification_Archaea;tRNA/RNA cytosine-C5-methylase (EC 2.1.1.-)	0.000262288	0.00211202	0.0199141	0.0242801
Carbohydrates;CO2 fixation;CO2_uptake,_carboxysome;RuBisCO operon transcriptional regulator CbbR	0.00694833	0.0315379	0.00598881	0.0103694
Nucleosides and Nucleotides;Pyrimidines;pyrimidine_conversions;CTP synthase (EC 6.3.4.2)	0.00217353	0.0122847	0.0288303	0.0332179
Plant-Prokaryote DOE project;Iojap;Gamma-glutamyl phosphate reductase (EC 1.2.1.41)	5.99844e-07	1.05425e-05	0.0215011	0.0259183
Carbohydrates;Organic acids;Glycerate_metabolism;Pyruvate kinase (EC 2.7.1.40)	1.90238e-05	0.000217031	0.0292486	0.0336825
Respiration;Electron accepting reactions;Anaerobic_respiratory_reductases	0	0	0.0937174	0.098165
DNA Metabolism;DNA repair;DNA_repair,_bacterial	1.59192e-08	3.87805e-07	0.0138373	0.0183048
Nucleosides and Nucleotides;Pyrimidines;pyrimidine_conversions;Cytidylate kinase (EC 2.7.4.14)	0.000304414	0.002401	0.0428349	0.0473067
Membrane Transport;Transport_of_Zinc	4.28556e-05	0.000447584	0.0537694	0.0582423
Clustering-based subsystems;Recombination related cluster	0.00315594	0.016393	0.0459411	0.0504199
Clustering-based subsystems;Recombination related cluster;CBSS-198094.1.peg.4426	0.00315594	0.016393	0.0459411	0.0504199
Clustering-based subsystems;CBSS-176279.3.peg.868	0.00101265	0.00653977	0.0369139	0.0413953
Carbohydrates;One-carbon Metabolism;Serine-glyoxylate_cycle;Formate--tetrahydrofolate ligase (EC 6.3.4.3)	3.22566e-08	7.6169e-07	0.0266286	0.0311173
Amino Acids and Derivatives;Branched-chain amino acids;Branched-Chain_Amino_Acid_Biosynthesis;3-isopropylmalate dehydratase large subunit (EC 4.2.1.33)	3.25733e-06	4.60936e-05	0.0246247	0.0291137
Amino Acids and Derivatives;Aromatic amino acids and derivatives;Phenylalanine_and_Tyrosine_Branches_from_Chorismate	0	0	0.0344815	0.038974
Membrane Transport;ECF_class_transporters;Substrate-specific component ThiW of predicted thiazole ECF transporter	2.57514e-06	3.72621e-05	0.00277872	0.00727444
Regulation and Cell signaling;Rcs_phosphorelay_signal_transduction_pathway;Protein RcsF	3e-15	1.65e-13	0.00260703	0.00713059
Clustering-based subsystems;Chemotaxis, response regulators	0.00421935	0.0207411	0.0974253	0.101964
Clustering-based subsystems;Chemotaxis, response regulators;CBSS-323850.3.peg.3142	0.00421935	0.0207411	0.0974253	0.101964
Clustering-based subsystems;Chemotaxis, response regulators;CBSS-323850.3.peg.3142;Chemotaxis protein CheC -- inhibitor of MCP methylation	0.00421935	0.0207411	0.0974253	0.101964
Fatty Acids, Lipids, and Isoprenoids;Isoprenoids;Carotenoids	0.000140027	0.00120844	0.00872136	0.013333
Phages, Prophages, Transposable elements;CBSS-203122.12.peg.188	0.00146956	0.00888821	0.0253994	0.0300168
Phages, Prophages, Transposable elements;CBSS-203122.12.peg.188;MG(2+) CHELATASE FAMILY PROTEIN	0.00146956	0.00888821	0.0253994	0.0300168
Carbohydrates;Central carbohydrate metabolism;Glycolysis_and_Gluconeogenesis;2,3-bisphosphoglycerate-independent phosphoglycerate mutase (EC 5.4.2.1)	0.00454329	0.0220241	0.0293338	0.0339599
Respiration;Electron donating reactions;Na(+)-translocating_NADH-quinone_oxidoreductase_and_rnf-like_group_of_electron_transport_complexes;Electron transport complex protein RnfC	1.7805e-11	7.44901e-10	0.0231805	0.0278157
Amino Acids and Derivatives;Branched-chain amino acids;Branched_chain_amino_acid_degradation_regulons;Electron transfer flavoprotein, alpha subunit	0.0033783	0.0172226	0.0181929	0.0228337
Protein Metabolism;Protein biosynthesis;tRNA_aminoacylation,_Gly;Glycyl-tRNA synthetase (EC 6.1.1.14)	0.00109013	0.00699321	0.0269157	0.0315659
Plant-Prokaryote DOE project;At5g37530;Aspartyl-tRNA synthetase (EC 6.1.1.12)	2.66501e-05	0.000290584	0.0374607	0.0421465
Clustering-based subsystems;Conserved_gene_cluster_associated_with_Met-tRNA_formyltransferase;Ribosomal RNA small subunit methyltransferase B (EC 2.1.1.-)	0.000584196	0.00412582	0.012031	0.0167362
Cofactors, Vitamins, Prosthetic Groups, Pigments;Riboflavin, FMN, FAD;Riboflavin,_FMN_and_FAD_metabolism	8.52442e-05	0.000814156	0.0460465	0.0507795
RNA Metabolism;RNA processing and modification;tRNA_modification_Bacteria;tRNA dihydrouridine synthase B (EC 1.-.-.-)	5.1424e-11	2.01243e-09	0.0261511	0.0308878
Protein Metabolism;Protein biosynthesis;Ribosome_biogenesis_bacterial;LSU m5C1962 methyltransferase RlmI	2.16614e-05	0.000243786	0.0240375	0.0287804
Regulation and Cell signaling;Programmed Cell Death and Toxin-antitoxin Systems;Toxin-antitoxin_systems_(other_than_RelBE_and_MazEF)	5.56254e-06	7.35747e-05	0.00561803	0.0103899
Carbohydrates;Aminosugars;Chitin_and_N-acetylglucosamine_utilization	0.000121906	0.00108924	0.157778	0.162603
Carbohydrates;Sugar alcohols;Inositol_catabolism;Inosose isomerase (EC 5.3.99.-)	0.000283222	0.00225232	0.00861459	0.0134643
Nucleosides and Nucleotides;Purines;Purine_conversions;Inosine-5'-monophosphate dehydrogenase (EC 1.1.1.205)	2.1743e-08	5.26344e-07	0.0350427	0.039893
RNA Metabolism;RNA processing and modification;16S_rRNA_modification_within_P_site_of_ribosome;rRNA small subunit methyltransferase H	1.17363e-05	0.000142054	0.0214939	0.026391
RNA Metabolism;RNA processing and modification;Queuosine-Archaeosine_Biosynthesis;Peptidyl-prolyl cis-trans isomerase ppiB (EC 5.2.1.8)	3.04756e-08	7.28056e-07	0.0143928	0.0193243
Clustering-based subsystems;Conserved_gene_cluster_associated_with_Met-tRNA_formyltransferase;Ribosomal RNA large subunit methyltransferase N (EC 2.1.1.-)	1.577e-12	7.4942e-11	0.0215069	0.0264869
Cofactors, Vitamins, Prosthetic Groups, Pigments;Riboflavin, FMN, FAD;Riboflavin,_FMN_and_FAD_metabolism;5-amino-6-(5-phosphoribosylamino)uracil reductase (EC 1.1.1.193)	3.82281e-05	0.000405344	0.0450885	0.0501117
Clustering-based subsystems;CBSS-320372.3.peg.6046;Ornithine carbamoyltransferase (EC 2.1.3.3)	0	0	0.0212862	0.0263099
Clustering-based subsystems;Conserved_gene_cluster_associated_with_Met-tRNA_formyltransferase;Protein serine/threonine phosphatase PrpC, regulation of stationary phase	3.96046e-06	5.46373e-05	0.0104599	0.015493
Metabolism of Aromatic Compounds;Peripheral pathways for catabolism of aromatic compounds;Phenol_hydroxylase	0.000125299	0.00110361	0.000859872	0.00590791
Clustering-based subsystems;CBSS-138119.3.peg.2719	4.27088e-10	1.45474e-08	0.020774	0.0258247
Virulence;Resistance to antibiotics and toxic compounds;Methicillin_resistance_in_Staphylococci;UDP-N-acetylmuramoylalanyl-D-glutamate--2,6-diaminopimelate ligase (EC 6.3.2.13)	6.14249e-05	0.00061409	0.0283484	0.0334382
Carbohydrates;CO2 fixation;Calvin-Benson_cycle;Transketolase, N-terminal section (EC 2.2.1.1)	1.13569e-07	2.38867e-06	0.010545	0.0156414
Cell Wall and Capsule;Peptidoglycan_biosynthesis--gjo;UDP-N-acetylmuramate--alanine ligase (EC 6.3.2.8)	0.000531763	0.00381858	0.0277511	0.0328605
Virulence;Regulation of virulence;Two-component_Response_Regulator_of_Virulence_ResDE	0.0080557	0.0353551	0.0210654	0.0262574
Cell Wall and Capsule;YjeE;Inactive homolog of metal-dependent proteases, putative molecular chaperone	7.40239e-06	9.3723e-05	0.0292862	0.0345182
Protein Metabolism;Protein biosynthesis;Universal_GTPases;GTP-binding and nucleic acid-binding protein YchF	6.92337e-06	8.88268e-05	0.021051	0.0262859
Protein Metabolism;Protein biosynthesis;tRNA_aminoacylation,_Thr;Threonyl-tRNA synthetase (EC 6.1.1.3)	0.000357374	0.0027292	0.0342737	0.0395299
Protein Metabolism;Protein biosynthesis;tRNA_aminoacylation,_Thr	0.000357825	0.0027292	0.0342737	0.0395356
Amino Acids and Derivatives;Arginine; urea cycle, polyamines;Arginine_Biosynthesis_extended;N-acetyl-gamma-glutamyl-phosphate reductase (EC 1.2.1.38)	3.30008e-06	4.65275e-05	0.00467447	0.00998009
DNA Metabolism;DNA repair;DNA_repair,_UvrABC_system	1.59541e-05	0.000186083	0.034343	0.0396532
DNA Metabolism;DNA repair;DNA_repair,_UvrABC_system;Excinuclease ABC subunit C	1.59541e-05	0.000186083	0.034343	0.0396532
Dormancy and Sporulation;Spore_Core_Dehydration	0.0026809	0.0145422	0.00581712	0.0111514
Dormancy and Sporulation;Spore_Core_Dehydration;Penicillin-binding protein DacC	0.0026809	0.0145422	0.00581712	0.0111514
Sulfur Metabolism;Organic sulfur assimilation;Alkanesulfonates_Utilization;Alkanesulfonates-binding protein	6.3017e-07	1.10251e-05	0.00687754	0.0122165
Clustering-based subsystems;Bacterial_RNA-metabolizing_Zn-dependent_hydrolases;Metallo-beta-lactamase family protein, RNA-specific	0.00177053	0.0103254	0.00954516	0.0148948
Plant-Prokaryote DOE project;COG2363;Thiamin biosynthesis protein ThiC	0.000519198	0.00376893	0.0225385	0.0278888
Clustering-based subsystems;Hypothetical in Lysine biosynthetic cluster;CBSS-323850.3.peg.3269;Diaminopimelate decarboxylase (EC 4.1.1.20)	4.42561e-07	8.11152e-06	0.0378964	0.0433452
Clustering-based subsystems;Predicted_secretion_system_W_clustering_with_cell_division_proteins;Cell division protein FtsX	0.00163184	0.009663	0.225787	0.231236
Carbohydrates;Di- and oligosaccharides;Lactose_and_Galactose_Uptake_and_Utilization;Galactokinase (EC 2.7.1.6)	5.788e-11	2.20576e-09	0.0199935	0.0254525
Regulation and Cell signaling;Programmed Cell Death and Toxin-antitoxin Systems;Toxin-antitoxin_systems_(other_than_RelBE_and_MazEF);DNA-damage-inducible protein J	5.87918e-05	0.000590834	0.00452299	0.0099858
Protein Metabolism;Secretion	1.91508e-10	6.88893e-09	0.103783	0.10928
Virulence;Regulation of virulence;Two-component_Response_Regulator_of_Virulence_ResDE;Sensor histidine kinase ResE (EC 2.7.3.-)	1.00039e-06	1.66689e-05	0.0138056	0.019322
Nitrogen Metabolism;Nitrosative_stress;Hydroxylamine reductase (EC 1.7.-.-)	1.58851e-08	3.87805e-07	0.0259794	0.0315146
Nucleosides and Nucleotides;De_Novo_Pyrimidine_Synthesis;Dihydroorotase (EC 3.5.2.3)	0	0	0.0280743	0.0336289
Carbohydrates;Monosaccharides;D-ribose_utilization;Ribose operon repressor	0.00121087	0.00757277	0.0768013	0.0823603
Protein Metabolism;Protein biosynthesis;Translation_elongation_factors_bacterial;Translation elongation factor G-related protein	0.00032911	0.00257468	0.0349172	0.0404877
Cofactors, Vitamins, Prosthetic Groups, Pigments;Coenzyme A;Coenzyme_A_Biosynthesis;Phosphopantothenoylcysteine decarboxylase (EC 4.1.1.36)	0.000116783	0.00105022	0.0204754	0.0260462
RNA Metabolism;RNA processing and modification;tRNA_modification_Archaea	7.97191e-05	0.000767097	0.0778877	0.0834928
DNA Metabolism;DNA replication;DNA_topoisomerases,_Type_II,_ATP-dependent;Topoisomerase IV subunit B (EC 5.99.1.-)	0.000119785	0.00107471	0.0333821	0.0389979
Plant-Prokaryote DOE project;At4g38090	9.73717e-06	0.000120123	0.0371202	0.042739
Metabolism of Aromatic Compounds;Peripheral pathways for catabolism of aromatic compounds	2.28765e-06	3.38659e-05	0.0215444	0.0271695
Cell Wall and Capsule;Gram-Positive cell wall components;Teichoic_and_lipoteichoic_acids_biosynthesis;2-C-methyl-D-erythritol 4-phosphate cytidylyltransferase (EC 2.7.7.60)	2.47915e-05	0.000273417	0.0219931	0.0276319
Plant-Prokaryote DOE project;At5g37530	0.000133096	0.00116332	0.064841	0.0704805
Protein Metabolism;Protein biosynthesis;tRNA_aminoacylation,_Arg	0.000729344	0.00501293	0.0323419	0.0379944
Protein Metabolism;Protein biosynthesis;tRNA_aminoacylation,_Arg;Arginyl-tRNA synthetase (EC 6.1.1.19)	0.000729344	0.00501293	0.0323419	0.0379944
Clustering-based subsystems;DNA_gyrase_subunits;DNA gyrase subunit B (EC 5.99.1.3)	7.10679e-06	9.05763e-05	0.0467332	0.0523915
Carbohydrates;Central carbohydrate metabolism;Glycolysis_and_Gluconeogenesis;Fructose-bisphosphate aldolase class II (EC 4.1.2.13)	1.74488e-05	0.00020229	0.0226625	0.0283488
Carbohydrates;Central carbohydrate metabolism;Glycolysis_and_Gluconeogenesis,_including_Archaeal_enzymes	3.68e-13	1.8413e-11	0.0137695	0.0194647
Cofactors, Vitamins, Prosthetic Groups, Pigments;Biotin;Biotin_biosynthesis;Biotin operon repressor	0.00219837	0.0123888	0.00751523	0.0132189
Clustering-based subsystems;Isoprenoid/cell wall biosynthesis: PREDICTED UNDECAPRENYL DIPHOSPHATE PHOSPHATASE;CBSS-83331.1.peg.3039;Membrane-associated zinc metalloprotease	1.6358e-11	6.91871e-10	0.0277828	0.0334919
Clustering-based subsystems;Clustering-based subsystems;Sporulation-related_Hypotheticals;UDP-N-acetylglucosamine 1-carboxyvinyltransferase (EC 2.5.1.7)	7.1e-13	3.5041e-11	0.0320634	0.0377821
Amino Acids and Derivatives;Alanine, serine, and glycine	0.00207414	0.0118272	0.203529	0.209249
Cell Wall and Capsule;Peptidoglycan_Biosynthesis;Phospho-N-acetylmuramoyl-pentapeptide-transferase (EC 2.7.8.13)	4.85199e-07	8.8091e-06	0.021266	0.0269994
Fatty Acids, Lipids, and Isoprenoids;Phospholipids	0.00805268	0.0353551	0.0558196	0.061585
Fatty Acids, Lipids, and Isoprenoids;Phospholipids;Glycerolipid_and_Glycerophospholipid_Metabolism_in_Bacteria	0.00805268	0.0353551	0.0558196	0.061585
Amino Acids and Derivatives;Lysine, threonine, methionine, and cysteine;Methionine_Biosynthesis;5,10-methylenetetrahydrofolate reductase (EC 1.5.1.20)	4.51428e-08	1.03425e-06	0.0195592	0.0253566
Carbohydrates;Monosaccharides;L-Arabinose_utilization;Alpha-arabinosides ABC transport system, permease protein AraQ	3.45857e-05	0.000370809	0.00685445	0.0126857
DNA Metabolism;DNA repair;DNA_repair,_bacterial_RecFOR_pathway;Single-stranded-DNA-specific exonuclease RecJ (EC 3.1.-.-)	2.78157e-05	0.000300737	0.0322351	0.0380709
DNA Metabolism;DNA recombination;RuvABC_plus_a_hypothetical;Holliday junction DNA helicase RuvB	6.442e-12	2.755e-10	0.0277756	0.0336517
Virulence;Resistance to antibiotics and toxic compounds;Adaptation_to_d-cysteine;Cystine ABC transporter, permease protein	0.00173193	0.0101619	0.0186171	0.0245073
Carbohydrates;One-carbon Metabolism;Serine-glyoxylate_cycle;Phosphoenolpyruvate carboxykinase [ATP] (EC 4.1.1.49)	1.11639e-06	1.83633e-05	0.0287567	0.0346632
RNA Metabolism;RNA processing and modification;tRNA_processing	9.17134e-05	0.000867333	0.0235311	0.0294539
RNA Metabolism;RNA processing and modification;tRNA_processing;Ribonuclease Z (EC 3.1.26.11)	1.2924e-05	0.000154967	0.0153681	0.0212925
Dormancy and Sporulation;Sporulation_gene_orphans;Stage V sporulation protein B	0.00903901	0.038776	0.0203325	0.0262905
Clustering-based subsystems;CBSS-393121.3.peg.1913;ATP-dependent DNA helicase UvrD/PcrA	0.00192413	0.0111368	0.064212	0.0702191
Plant-Prokaryote DOE project;At1g69340_At2g40600;Cardiolipin synthetase (EC 2.7.8.-)	0.000101366	0.000937883	0.0563505	0.0623602
Carbohydrates;Central carbohydrate metabolism;Entner-Doudoroff_Pathway;2-dehydro-3-deoxygluconate kinase (EC 2.7.1.45)	0.001114	0.00712255	0.0238571	0.0299277
Cofactors, Vitamins, Prosthetic Groups, Pigments;NAD and NADP;NAD_and_NADP_cofactor_biosynthesis_global;Glutamine amidotransferase chain of NAD synthetase	0.00500282	0.0238466	0.0322842	0.0384488
Plant-Prokaryote DOE project;Iojap	2.29034e-07	4.50132e-06	0.0480144	0.0542124
Respiration;Electron donating reactions;Na(+)-translocating_NADH-quinone_oxidoreductase_and_rnf-like_group_of_electron_transport_complexes	5.96166e-10	1.99534e-08	0.0378041	0.0440074
Regulation and Cell signaling;DNA-binding_regulatory_proteins,_strays;Aromatic hydrocarbon utilization transcriptional regulator CatR (LysR family)	0.00976067	0.0412844	0.00794949	0.0142098
Nitrogen Metabolism;Ammonia_assimilation;Ammonium transporter family	0.00528386	0.0250772	0.0183387	0.024618
Nucleosides and Nucleotides;Purine_Utilization;Xanthine and CO dehydrogenases maturation factor, XdhC/CoxF family	3.49e-13	1.8164e-11	0.0075008	0.0137943
Carbohydrates;CO2 fixation;Calvin-Benson_cycle;Transketolase, C-terminal section (EC 2.2.1.1)	1.325e-12	6.3755e-11	0.0118694	0.0181678
Plant-Prokaryote DOE project;At2g23840;Cysteinyl-tRNA synthetase (EC 6.1.1.16)	8.57579e-09	2.27643e-07	0.0300566	0.0363596
Respiration;ATP synthases;F0F1-type_ATP_synthase;ATP synthase gamma chain (EC 3.6.3.14)	0	0	0.0177139	0.0240712
Carbohydrates;Monosaccharides;D-Galacturonate_and_D-Glucuronate_Utilization;Uronate isomerase (EC 5.3.1.12)	0.000148467	0.00126707	0.0188624	0.0252208
Carbohydrates;Aminosugars;N-Acetyl-Galactosamine_and_Galactosamine_Utilization;6-phosphofructokinase (EC 2.7.1.11)	1.24431e-09	3.95814e-08	0.0671912	0.0735675
Cofactors, Vitamins, Prosthetic Groups, Pigments;Folate and pterines;Folate_Biosynthesis;Folylpolyglutamate synthase (EC 6.3.2.17)	7.56449e-08	1.6543e-06	0.0248714	0.0312543
Virulence;Iron Scavenging Mechanisms;Heme,_hemin_uptake_and_utilization_systems_in_GramPositives;Two-component sensor kinase SA14-24	7.08036e-06	9.05392e-05	0.0431249	0.0495717
Motility and Chemotaxis;Flagellar motility in Prokaryota;Flagellum;RNA polymerase sigma factor RpoD	0	0	0.039231	0.0456879
Protein Metabolism;Protein degradation;Proteasome_bacterial;ATP-dependent protease La (EC 3.4.21.53) Type I	0.000211857	0.00174612	0.0472093	0.0536804
Plant-Prokaryote DOE project;At1g69340_At2g40600	1.34055e-05	0.000160242	0.0820875	0.0885673
Clustering-based subsystems;Conserved_gene_cluster_associated_with_Met-tRNA_formyltransferase;Helicase PriA essential for oriC/DnaA-independent DNA replication	0.0029047	0.0154636	0.043008	0.0494895
Carbohydrates;CO2 fixation	6.0046e-06	7.88796e-05	0.162721	0.169257
Phosphorus Metabolism;Phosphate_metabolism;Manganese-dependent inorganic pyrophosphatase (EC 3.6.1.1)	0.00162497	0.00963716	0.00954083	0.0161346
Stress Response;Detoxification	0.00603753	0.0280658	0.0333489	0.0399546
Protein Metabolism;Protein biosynthesis;tRNA_aminoacylation,_Phe;Phenylalanyl-tRNA synthetase beta chain (EC 6.1.1.20)	0.000542996	0.00387036	0.0412638	0.0478798
Membrane Transport;Transport_of_Molybdenum;Molybdenum transport ATP-binding protein ModC (TC 3.A.1.8.1)	0.00932768	0.0398471	0.0105565	0.0171929
Nucleosides and Nucleotides;Purines;De_Novo_Purine_Biosynthesis;Phosphoribosylformylglycinamidine synthase, synthetase subunit (EC 6.3.5.3)	0.00258034	0.0142085	0.0568872	0.0635246
Cell Wall and Capsule;Cell_envelope-associated_LytR-CpsA-Psr_transcriptional_attenuators	0.00464654	0.0224398	0.0145414	0.0212068
Cell Wall and Capsule;Cell_envelope-associated_LytR-CpsA-Psr_transcriptional_attenuators;Exopolysaccharide biosynthesis transcription antiterminator, LytR family	0.00464654	0.0224398	0.0145414	0.0212068
Clustering-based subsystems;Hypothetical in Lysine biosynthetic cluster	1.33844e-09	4.12132e-08	0.0613597	0.0680409
Clustering-based subsystems;Hypothetical in Lysine biosynthetic cluster;CBSS-323850.3.peg.3269	1.33844e-09	4.12132e-08	0.0613597	0.0680409
DNA Metabolism;DNA repair;DNA_repair,_bacterial_DinG_and_relatives	0.000935956	0.00615811	0.0125057	0.0191907
DNA Metabolism;DNA repair;DNA_repair,_bacterial_DinG_and_relatives;DinG family ATP-dependent helicase CPE1197	0.0015399	0.00926108	0.0110225	0.0177397
Plant-Prokaryote DOE project;COG2363;Phosphomethylpyrimidine kinase (EC 2.7.4.7)	0.00234374	0.0131502	0.0123874	0.0191085
Protein Metabolism;Protein biosynthesis;tRNA_aminoacylation,_Met;Methionyl-tRNA synthetase (EC 6.1.1.10)	0.000185446	0.00153832	0.0460479	0.0527785
Regulation and Cell signaling;Stringent_Response,_(p)ppGpp_metabolism;GTP pyrophosphokinase (EC 2.7.6.5), (p)ppGpp synthetase I	7.10296e-05	0.000699215	0.0399567	0.046737
Clustering-based subsystems;Clustering-based subsystems;CBSS-262719.3.peg.410;Phosphoesterase, DHH family protein	0.00148103	0.00893495	0.0143177	0.0211041
Fatty Acids, Lipids, and Isoprenoids;Triacylglycerols	7.26453e-07	1.24827e-05	0.0108739	0.0176621
Fatty Acids, Lipids, and Isoprenoids;Triacylglycerols;Triacylglycerol_metabolism	7.26453e-07	1.24827e-05	0.0108739	0.0176621
Fatty Acids, Lipids, and Isoprenoids;Triacylglycerols;Triacylglycerol_metabolism;Lysophospholipase (EC 3.1.1.5)	7.26453e-07	1.24827e-05	0.0108739	0.0176621
DNA Metabolism;DNA repair;DNA_repair,_bacterial_UmuCD_system	0.00261626	0.0143243	0.0466755	0.0534852
DNA Metabolism;DNA repair;DNA_repair,_bacterial_UmuCD_system;SOS-response repressor and protease LexA (EC 3.4.21.88)	0.00261626	0.0143243	0.0466755	0.0534852
Clustering-based subsystems;Conserved_gene_cluster_associated_with_Met-tRNA_formyltransferase;DNA topoisomerase I (EC 5.99.1.2)	0.000472641	0.00348505	0.0444277	0.0512487
Carbohydrates;Fermentation;Fermentations:_Mixed_acid;Pyruvate formate-lyase (EC 2.3.1.54)	3.18e-13	1.6763e-11	0.0592807	0.0661355
Protein Metabolism;Protein biosynthesis;tRNA_aminoacylation,_Met	0.000173452	0.00146173	0.0461705	0.0530388
Nitrogen Metabolism;Nitrosative_stress;Anaerobic nitric oxide reductase flavorubredoxin	3.33496e-08	7.82698e-07	0.0237518	0.0306241
Protein Metabolism;Protein biosynthesis;Translation_termination_factors_bacterial	0.00295449	0.0156204	0.0418481	0.0487588
Carbohydrates;Monosaccharides;L-Arabinose_utilization;Alternative L-arabinose isomerase (EC 5.3.1.4)	0.000303513	0.00239881	0.0127942	0.0197067
Clustering-based subsystems;CBSS-393121.3.peg.1913;DNA ligase (EC 6.5.1.2)	0	0	0.0377132	0.0446353
Stress Response;Heat_shock_dnaK_gene_cluster_extended	0.00240396	0.0133712	0.0257918	0.0327441
Regulation and Cell signaling;Rcs_phosphorelay_signal_transduction_pathway	0.00118424	0.00747233	0.00495869	0.0119368
DNA Metabolism;DNA uptake, competence;Gram_Positive_Competence;Late competence protein ComEC, DNA transport	1e-15	3.9e-14	0.0344021	0.0414227
DNA Metabolism;DNA replication;Plasmid_replication;Chromosome (plasmid) partitioning protein ParB	0.000414891	0.00311127	0.081043	0.0880684
Protein Metabolism;Secretion;HtrA_and_Sec_secretion;Protein export cytoplasm protein SecA ATPase RNA helicase (TC 3.A.5.1.1)	8.25978e-06	0.000103895	0.0676774	0.0747491
Protein Metabolism;Protein biosynthesis;Ribosome_biogenesis_bacterial	0.00306675	0.0160597	0.0816172	0.088694
Metabolism of Aromatic Compounds;Metabolism of central aromatic intermediates;Central_meta-cleavage_pathway_of_aromatic_compound_degradation	1.43e-13	7.964e-12	0.0108047	0.017976
Clustering-based subsystems;CBSS-320372.3.peg.6046	0	4e-15	0.0490849	0.056378
Protein Metabolism;Protein biosynthesis;tRNA_aminoacylation,_Ala;Alanyl-tRNA synthetase (EC 6.1.1.7)	0.000125028	0.00110361	0.0523397	0.0597082
Virulence;Iron Scavenging Mechanisms;Heme,_hemin_uptake_and_utilization_systems_in_GramPositives;Two-component response regulator SA14-24	3.41564e-08	7.96775e-07	0.0136368	0.0210185
Amino Acids and Derivatives;Lysine, threonine, methionine, and cysteine;Methionine_Biosynthesis;Methionine transporter MetT	0.000418378	0.00312687	0.0382571	0.0456422
Clustering-based subsystems;CBSS-251221.1.peg.1863;Phosphoribosylaminoimidazole-succinocarboxamide synthase (EC 6.3.2.6)	1.40478e-06	2.248e-05	0.038449	0.0458899
Clustering-based subsystems;Bacterial_RNA-metabolizing_Zn-dependent_hydrolases;Polyribonucleotide nucleotidyltransferase (EC 2.7.7.8)	0.00175409	0.0102606	0.040919	0.0483855
Clustering-based subsystems;Cell_division-ribosomal_stress_proteins_cluster;SSU ribosomal protein S1p	0	0	0.0956435	0.10314
Metabolism of Aromatic Compounds;Metabolism of central aromatic intermediates;Central_meta-cleavage_pathway_of_aromatic_compound_degradation;2-polyprenylphenol hydroxylase and related flavodoxin oxidoreductases	1.31015e-07	2.72581e-06	0.00723534	0.0148331
Protein Metabolism;Protein biosynthesis;tRNA_aminoacylation,_Phe	0.00242634	0.0134374	0.0590672	0.0667052
Cell Wall and Capsule;Sortase;Sortase A, LPXTG specific	0.00978682	0.0413496	0.00597727	0.0136196
Protein Metabolism;Protein degradation;Proteasome_bacterial	4.36623e-05	0.000453461	0.0799148	0.0875695
Cofactors, Vitamins, Prosthetic Groups, Pigments;Tetrapyrroles;Heme_and_Siroheme_Biosynthesis;Glutamyl-tRNA synthetase (EC 6.1.1.17)	2.58904e-09	7.78532e-08	0.0275823	0.035242
Clustering-based subsystems;Clustering-based subsystems;CBSS-262719.3.peg.410	3.05362e-05	0.000329227	0.0220811	0.029753
Protein Metabolism;Protein biosynthesis;Universal_GTPases;Translation initiation factor 2	0.00046567	0.00344024	0.055003	0.0627152
Nucleosides and Nucleotides;Purine_Utilization;Xanthine/uracil/thiamine/ascorbate permease family protein	0.000358078	0.0027292	0.0129111	0.0206703
Membrane Transport;General transport systems	0.00540814	0.0255558	0.050128	0.0579603
Membrane Transport;General transport systems;General_Secretion_Pathway	0.00540814	0.0255558	0.050128	0.0579603
Carbohydrates;Monosaccharides;D-Sorbitol(D-Glucitol)_and_L-Sorbose_Utilization;Glucitol/sorbitol-specific transport protein GutA	0.00224813	0.0126507	0.00972262	0.0176689
Nitrogen Metabolism;Cyanate_hydrolysis	4.394e-12	1.90037e-10	0.0214506	0.0294596
Respiration;Electron accepting reactions;Terminal_cytochrome_oxidases;Transport ATP-binding protein CydC	0.00900873	0.0386993	0.0160577	0.02407
Cell Wall and Capsule;Peptidoglycan_Biosynthesis	1.72305e-06	2.66421e-05	0.0462845	0.0543585
Protein Metabolism;Protein biosynthesis;tRNA_aminoacylation,_Leu	0.00940927	0.0400622	0.0521983	0.0603132
Protein Metabolism;Protein biosynthesis;tRNA_aminoacylation,_Leu;Leucyl-tRNA synthetase (EC 6.1.1.4)	0.00940927	0.0400622	0.0521983	0.0603132
Nucleosides and Nucleotides;Purines;Purine_conversions;Possible hypoxanthine oxidase XdhD (EC 1.-.-.-)	2.79096e-08	6.71401e-07	0.0112476	0.0193905
Protein Metabolism;Protein biosynthesis;tRNA_aminoacylation,_Val	4.91178e-08	1.10558e-06	0.0491628	0.0573655
Protein Metabolism;Protein biosynthesis;tRNA_aminoacylation,_Val;Valyl-tRNA synthetase (EC 6.1.1.9)	4.91178e-08	1.10558e-06	0.0491628	0.0573655
Cell Wall and Capsule;YjeE	0.00350247	0.0178085	0.0454059	0.0536484
RNA Metabolism;RNA processing and modification;tRNA_modification_Bacteria;tRNA uridine 5-carboxymethylaminomethyl modification enzyme GidA	0.000345914	0.00266285	0.01411	0.0224877
Cell Division and Cell Cycle;Cell cycle in Prokaryota;Bacterial_Cytoskeleton;Cell division protein FtsW	0	0	0.03622	0.0447186
DNA Metabolism;DNA recombination	2.944e-12	1.3025e-10	0.0435794	0.0521141
DNA Metabolism;DNA recombination;RuvABC_plus_a_hypothetical	2.944e-12	1.3025e-10	0.0435794	0.0521141
Plant-Prokaryote DOE project;At2g23840	2.29218e-07	4.50132e-06	0.0488396	0.0574044
Carbohydrates;Central carbohydrate metabolism;Glycolysis_and_Gluconeogenesis;Glucokinase (EC 2.7.1.2)	0.00127468	0.00784996	0.0608937	0.0694828
Dormancy and Sporulation;Sporulation_gene_orphans;Stage II sporulation serine phosphatase for sigma-F activation (SpoIIE)	0.000485813	0.0035685	0.0098164	0.0184144
Carbohydrates;Monosaccharides;D-Galacturonate_and_D-Glucuronate_Utilization;Altronate hydrolase (EC 4.2.1.7)	1.04365e-06	1.73147e-05	0.0174009	0.0260485
Amino Acids and Derivatives;Arginine; urea cycle, polyamines;Arginine_Biosynthesis_extended	1.87e-13	1.014e-11	0.0765993	0.0852886
RNA Metabolism;RNA processing and modification;RNA_pseudouridine_syntheses;Ribosomal large subunit pseudouridine synthase D (EC 4.2.1.70)	0	0	0.0393074	0.0480967
Clustering-based subsystems;Carbohydrates	0.00484475	0.0232472	0.0267816	0.0356495
Amino Acids and Derivatives;Arginine; urea cycle, polyamines;Polyamine_Metabolism	1.09622e-06	1.81087e-05	0.0476017	0.0565105
Protein Metabolism;Secretion;HtrA_and_Sec_secretion	8.44366e-08	1.80554e-06	0.0937694	0.102704
Clustering-based subsystems;Cell_division-ribosomal_stress_proteins_cluster;Cell division protein FtsH (EC 3.4.24.-)	4.06752e-06	5.57149e-05	0.073369	0.0824105
Carbohydrates;CO2 fixation;CO2_uptake,_carboxysome;probable RuBisCo-expression protein CbbX	0.000516487	0.00376507	0.00841694	0.0175993
Clustering-based subsystems;LMPTP_YwlE_cluster	0.00250434	0.0138296	0.0591436	0.0683263
DNA Metabolism;DNA uptake, competence;Gram_Positive_Competence	0	0	0.0440266	0.0534041
Amino Acids and Derivatives;Branched-chain amino acids;Branched-Chain_Amino_Acid_Biosynthesis;Threonine dehydratase (EC 4.3.1.19)	3e-15	1.6e-13	0.0119358	0.0213153
Cell Wall and Capsule;Capsular and extracellular polysacchrides;Sialic_Acid_Metabolism;Phosphoglucosamine mutase (EC 5.4.2.10)	1.11272e-08	2.85523e-07	0.0309857	0.0405231
Clustering-based subsystems;Bacterial_RNA-metabolizing_Zn-dependent_hydrolases;Trk system potassium uptake protein TrkA	0.00157233	0.00942665	0.049799	0.0594296
Amino Acids and Derivatives;Lysine, threonine, methionine, and cysteine;Methionine_Degradation;Methionine gamma-lyase (EC 4.4.1.11)	2.81075e-09	8.322e-08	0.0494989	0.0591613
Protein Metabolism;Protein biosynthesis;Translation_elongation_factors_bacterial	0.000483726	0.00355996	0.0624663	0.0721804
DNA Metabolism;DNA uptake, competence	0	0	0.0488699	0.0585928
Clustering-based subsystems;Clustering-based subsystems;CBSS-280355.3.peg.2835	0.00210073	0.0119469	0.10065	0.110373
Cell Wall and Capsule;Capsular and extracellular polysacchrides;Rhamnose_containing_glycans;Glucose-1-phosphate thymidylyltransferase (EC 2.7.7.24)	6.22935e-05	0.00062116	0.0265435	0.0362797
Membrane Transport;ABC transporters;ABC_transporter_branched-chain_amino_acid_(TC_3.A.1.4.1)	0.00537335	0.0254705	0.0187946	0.0285441
Cell Wall and Capsule;Gram-Positive cell wall components;Teichoic_and_lipoteichoic_acids_biosynthesis;Membrane protein CarB involved in the export of O-antigen and teichoic acid, Streptococci specific	1.34261e-06	2.16222e-05	0.0070247	0.0167956
Membrane Transport;ECF_class_transporters;Transmembrane component of general energizing module of ECF transporters	0.000718338	0.00495499	0.0100804	0.0199716
Clustering-based subsystems;Clustering-based subsystems;Sporulation-related_Hypotheticals	2.00552e-07	3.9996e-06	0.0678102	0.0777755
Carbohydrates;Monosaccharides;Fructose_utilization;PTS system, fructose-specific IIC component (EC 2.7.1.69)	0.00337483	0.0172226	0.0150593	0.0250575
Protein Metabolism;Protein biosynthesis;Ribosome_SSU_bacterial	0.00107044	0.00687835	0.0754697	0.0855135
Stress Response;Carbon_Starvation	6.92746e-05	0.000683687	0.0323275	0.0424262
Cell Wall and Capsule;Capsular and extracellular polysacchrides;Exopolysaccharide_Biosynthesis;Undecaprenyl-phosphate galactosephosphotransferase (EC 2.7.8.6)	0	0	0.0338481	0.0439594
Clustering-based subsystems;Carbohydrates;Cluster_Ytf_and_putative_sugar_transporter	0.00325435	0.0167684	0.011086	0.0213176
Protein Metabolism;Protein biosynthesis;Translation_elongation_factor_G_family;Ribosome protection-type tetracycline resistance related proteins, group 2	9.16994e-05	0.000867333	0.0163419	0.0266273
Virulence;Resistance to antibiotics and toxic compounds;Cobalt-zinc-cadmium_resistance;Cadmium-transporting ATPase (EC 3.6.3.3)	0.000173696	0.00146173	0.0234243	0.0338378
Protein Metabolism;Protein biosynthesis;tRNA_aminoacylation,_Ile	0.000334896	0.00260407	0.0590643	0.0695216
Protein Metabolism;Protein biosynthesis;tRNA_aminoacylation,_Ile;Isoleucyl-tRNA synthetase (EC 6.1.1.5)	0.000334896	0.00260407	0.0590643	0.0695216
Membrane Transport;Transport_of_Molybdenum	0.00145242	0.00884551	0.0205965	0.0310922
Carbohydrates;Monosaccharides;Fructose_utilization	0.00729628	0.0328845	0.0187744	0.0293112
Phages, Prophages, Transposable elements;Phage family-specific subsystems;r1t-like_streptococcal_phages;Helicase loader DnaI	0.00304143	0.01595	0.0168685	0.0274835
Virulence;Quorum sensing and biofilm formation;Quorum_Sensing:_Autoinducer-2_Synthesis	5.61645e-05	0.000567394	0.0287134	0.0393507
Virulence;Quorum sensing and biofilm formation;Quorum_Sensing:_Autoinducer-2_Synthesis;S-adenosylmethionine synthetase (EC 2.5.1.6)	5.61645e-05	0.000567394	0.0287134	0.0393507
Plant-Prokaryote DOE project;Conserved_gene_cluster_possibly_involved_in_RNA_metabolism	0.00893629	0.038431	0.021279	0.0319393
Plant-Prokaryote DOE project;Conserved_gene_cluster_possibly_involved_in_RNA_metabolism;DegV family protein in cluster with TrmH family tRNA/rRNA methyltransferase YacO	0.00893629	0.038431	0.021279	0.0319393
Carbohydrates;Organic acids;Propionate-CoA_to_Succinate_Module;Propionate catabolism operon transcriptional regulator of GntR family [predicted]	0.000654192	0.00456985	0.0129154	0.0236305
Cell Wall and Capsule;Peptidoglycan_biosynthesis--gjo	0.000369457	0.00280481	0.0745232	0.0852886
Cofactors, Vitamins, Prosthetic Groups, Pigments;Folate and pterines;Molybdenum_cofactor_biosynthesis;Molybdenum cofactor biosynthesis protein MoaA	0.000521293	0.00376893	0.0232281	0.0340547
Nitrogen Metabolism;Nitrosative_stress	0	0	0.0514885	0.0623168
Carbohydrates;Central carbohydrate metabolism;Glycolate,_glyoxylate_interconversions	0.00241795	0.0134102	0.071254	0.0822952
Clustering-based subsystems;Predicted_secretion_system_W_clustering_with_cell_division_proteins	0.00260868	0.0143235	0.366513	0.377609
Phosphorus Metabolism;Phosphate_metabolism;Phosphate transport system regulatory protein PhoU	0.000317554	0.00248934	0.023961	0.0351016
Cofactors, Vitamins, Prosthetic Groups, Pigments;Folate and pterines;Molybdenum_cofactor_biosynthesis;GTP cyclohydrolase II (EC 3.5.4.25)	0.0026368	0.0144163	0.00622686	0.0173915
Carbohydrates;Central carbohydrate metabolism;Glycolysis_and_Gluconeogenesis;Pyruvate,phosphate dikinase (EC 2.7.9.1)	9.88592e-05	0.000919104	0.0453655	0.0565675
Stress Response;Carbon_Starvation;Carbon starvation protein A	0.0001152	0.00103841	0.0285734	0.0398439
Protein Metabolism;Protein biosynthesis;tRNA_aminoacylation,_Ala	2.35244e-10	8.23141e-09	0.0559422	0.0673536
Membrane Transport;General transport systems;General_Secretion_Pathway;General secretion pathway protein E	0.000307151	0.00241764	0.0427916	0.054322
Phages, Prophages, Transposable elements;Staphylococcal_phi-Mu50B-like_prophages	0	0	0.00579981	0.0173493
Membrane Transport;Transport_of_Zinc;Putative metal chaperone, involved in Zn homeostasis, GTPase of COG0523 family	1.87213e-07	3.79254e-06	0.0217579	0.0333149
Respiration;ATP synthases;F0F1-type_ATP_synthase;ATP synthase beta chain (EC 3.6.3.14)	0	0	0.0298229	0.0413862
Carbohydrates;Monosaccharides;D-Galacturonate_and_D-Glucuronate_Utilization;D-mannonate oxidoreductase (EC 1.1.1.57)	0.000240422	0.0019731	0.0337543	0.0453808
Phages, Prophages, Transposable elements;Staphylococcal_phi-Mu50B-like_prophages;Antirepressor [SA bacteriophages 11, Mu50B]	0	0	0.00503804	0.0168721
Cofactors, Vitamins, Prosthetic Groups, Pigments;Pyridoxine	0.00544013	0.0256292	0.159606	0.171526
Cofactors, Vitamins, Prosthetic Groups, Pigments;Pyridoxine;Pyridoxin_(Vitamin_B6)_Biosynthesis	0.00544013	0.0256292	0.159606	0.171526
Amino Acids and Derivatives;Lysine, threonine, methionine, and cysteine;Methionine_Degradation;Pyruvate-flavodoxin oxidoreductase (EC 1.2.7.-)	0.000177406	0.0014812	0.069188	0.0811924
Nucleosides and Nucleotides;Purines;De_Novo_Purine_Biosynthesis;Adenylosuccinate lyase (EC 4.3.2.2)	8.20421e-08	1.77825e-06	0.048251	0.0603144
Amino Acids and Derivatives;Aromatic amino acids and derivatives	1.57776e-05	0.000186083	0.304389	0.316539
Carbohydrates;CO2 fixation;Calvin-Benson_cycle	4.33286e-07	7.97951e-06	0.04801	0.0602036
Respiration;ATP synthases;F0F1-type_ATP_synthase;ATP synthase alpha chain (EC 3.6.3.14)	0	0	0.0337731	0.0460497
Protein Metabolism;Protein folding;Protein_chaperones;Chaperone protein DnaK	1.52554e-08	3.78826e-07	0.0452414	0.0579809
Nucleosides and Nucleotides;Pyrimidines	0	0	0.291008	0.30382
Nucleosides and Nucleotides;Pyrimidines;pyrimidine_conversions	0	0	0.290985	0.30382
Carbohydrates;Monosaccharides;L-rhamnose_utilization	3.88352e-06	5.37686e-05	0.0896662	0.102625
Carbohydrates;Monosaccharides;L-rhamnose_utilization;rhamnogalacturonan acetylesterase	3.88352e-06	5.37686e-05	0.0896662	0.102625
Protein Metabolism;Protein degradation;Metallocarboxypeptidases_(EC_3.4.17.-);D-alanyl-D-alanine carboxypeptidase (EC 3.4.16.4)	0.000415482	0.00311127	0.0614347	0.0744385
Amino Acids and Derivatives;Alanine, serine, and glycine;Alanine_biosynthesis;Alanine racemase (EC 5.1.1.1)	0.00053965	0.0038608	0.0122748	0.0253167
Carbohydrates;Di- and oligosaccharides;Maltose_and_Maltodextrin_Utilization;4-alpha-glucanotransferase (amylomaltase) (EC 2.4.1.25)	2.64782e-07	5.1472e-06	0.0540378	0.0672806
RNA Metabolism;Transcription	0.00545799	0.0256819	0.381235	0.394613
Amino Acids and Derivatives;Lysine, threonine, methionine, and cysteine;Methionine_Biosynthesis;Methionine ABC transporter ATP-binding protein	0.000782259	0.00528231	0.0480836	0.0616512
Cofactors, Vitamins, Prosthetic Groups, Pigments;NAD and NADP	0.00292422	0.0155246	0.159785	0.173371
Cofactors, Vitamins, Prosthetic Groups, Pigments;NAD and NADP;NAD_and_NADP_cofactor_biosynthesis_global	0.00292422	0.0155246	0.159785	0.173371
Plant-Prokaryote DOE project;At1g26220_At1g32070	0.00576389	0.0269395	0.122491	0.136135
Plant-Prokaryote DOE project;At1g26220_At1g32070;Site-specific recombinase XerD	0.00576389	0.0269395	0.122491	0.136135
Regulation and Cell signaling;cAMP_signaling_in_bacteria;Heme-regulated cyclic AMP phosphodiesterase (EC 3.1.4.-)	0.00651699	0.0299455	0.0592417	0.0729076
Clustering-based subsystems;Tricarboxylate transporter;CBSS-49338.1.peg.459;TRAP-type C4-dicarboxylate transport system, periplasmic component	0.000255277	0.0020642	0.0152454	0.0290658
Nucleosides and Nucleotides;Pyrimidines;pyrimidine_conversions;5'-nucleotidase (EC 3.1.3.5)	7.60505e-05	0.00073363	0.0354669	0.0493319
Virulence;Iron Scavenging Mechanisms;Transport_of_Iron;Ferrous iron transport protein B	0.000260783	0.00210431	0.0696035	0.0834745
Cofactors, Vitamins, Prosthetic Groups, Pigments;Tetrapyrroles;Heme_and_Siroheme_Biosynthesis	0	0	0.0679097	0.0818055
Amino Acids and Derivatives;Glutamine, glutamate, aspartate, asparagine; ammonia assimilation;Glutamine_synthetases	0.000129252	0.00113324	0.0778863	0.0918518
Plant-Prokaryote DOE project;At3g21300;RNA methyltransferase, TrmA family	0.000208053	0.00171845	0.038159	0.0524897
Cell Wall and Capsule;Capsular and extracellular polysacchrides;Sialic_Acid_Metabolism;Glucosamine--fructose-6-phosphate aminotransferase [isomerizing] (EC 2.6.1.16)	4.67467e-08	1.06466e-06	0.037201	0.0515706
Regulation and Cell signaling;Programmed Cell Death and Toxin-antitoxin Systems	0.00106837	0.00687652	0.0414138	0.0559031
Plant-Prokaryote DOE project;At3g21300	1.41288e-05	0.000167845	0.0573027	0.0718939
Clustering-based subsystems;DNA_gyrase_subunits;DNA gyrase subunit A (EC 5.99.1.3)	3.76475e-06	5.26928e-05	0.0495841	0.0642256
Cell Wall and Capsule;Recycling_of_Peptidoglycan_Amino_Acids	0.000141262	0.00121366	0.270405	0.285103
Protein Metabolism;Protein degradation;Metallocarboxypeptidases_(EC_3.4.17.-)	0.00171409	0.0100726	0.0642884	0.0791854
RNA Metabolism;RNA processing and modification;RNA_pseudouridine_syntheses	4.37085e-05	0.000453461	0.119619	0.13455
Cell Wall and Capsule;Capsular and extracellular polysacchrides;Rhamnose_containing_glycans	0.00765816	0.0341952	0.139501	0.15456
Nitrogen Metabolism;Ammonia_assimilation	0.00285523	0.0152848	0.0272692	0.0424513
Phages, Prophages, Transposable elements;Bacteriophage integration/excision/lysogeny	0.00700886	0.0317005	0.241085	0.256279
Phages, Prophages, Transposable elements;Bacteriophage integration/excision/lysogeny;Phage_integration_and_excision	0.00700886	0.0317005	0.241085	0.256279
Amino Acids and Derivatives;Branched-chain amino acids	5.19186e-07	9.33807e-06	0.343988	0.359307
Cell Wall and Capsule;Recycling_of_Peptidoglycan_Amino_Acids;N-acetylmuramoyl-L-alanine amidase (EC 3.5.1.28)	4.58505e-06	6.20306e-05	0.214726	0.230066
Regulation and Cell signaling;Orphan_regulatory_proteins;Sensor kinase CitA, DpiB (EC 2.7.3.-)	0.00346655	0.0176491	0.034089	0.0498868
Amino Acids and Derivatives;Aromatic amino acids and derivatives;Common_Pathway_For_Synthesis_of_Aromatic_Compounds_(DAHP_synthase_to_chorismate)	7e-15	3.93e-13	0.105988	0.122081
Amino Acids and Derivatives;Alanine, serine, and glycine;Alanine_biosynthesis;Cysteine desulfurase (EC 2.8.1.7)	0.00174355	0.0102145	0.0239552	0.040087
Clustering-based subsystems;Two related proteases	0.00210444	0.0119469	0.0874401	0.103588
Clustering-based subsystems;Two related proteases;CBSS-257314.1.peg.676	0.00210444	0.0119469	0.0874401	0.103588
Cofactors, Vitamins, Prosthetic Groups, Pigments;Folate and pterines	0.0099504	0.0419946	0.154428	0.170611
RNA Metabolism;Transcription;RNA_polymerase_bacterial;DNA-directed RNA polymerase beta subunit (EC 2.7.7.6)	0.000103904	0.000954482	0.141735	0.157952
Amino Acids and Derivatives;Glutamine, glutamate, aspartate, asparagine; ammonia assimilation;Glutamine_synthetases;Glutamine synthetase type III, GlnN (EC 6.3.1.2)	0.00287374	0.0153625	0.0555296	0.0719544
Amino Acids and Derivatives;Arginine; urea cycle, polyamines	2.34585e-10	8.23141e-09	0.251514	0.268135
Membrane Transport;ECF_class_transporters;Duplicated ATPase component CbrU of energizing module of predicted cobalamin ECF transporter	3.10774e-06	4.44673e-05	0.0408829	0.0576943
Miscellaneous;ZZ_gjo_need_homes;Sodium/glutamate symport protein	0	0	0.0220321	0.0390527
Protein Metabolism;Protein biosynthesis;Universal_GTPases;Translation elongation factor G	0.00120607	0.00757277	0.0455502	0.0628864
Phages, Prophages, Transposable elements;Bacteriophage integration/excision/lysogeny;Phage_integration_and_excision;Tyrosine recombinase XerC	0.00635948	0.029352	0.238237	0.255724
Nitrogen Metabolism;Denitrification	0.00400142	0.0198985	0.0690581	0.0865912
Phosphorus Metabolism	1.90586e-05	0.000217031	0.637057	0.65483
DNA Metabolism;DNA repair;DNA_repair,_bacterial_MutL-MutS_system	0.00310227	0.0161797	0.112301	0.130436
DNA Metabolism;DNA repair;DNA_repair,_bacterial_MutL-MutS_system;DNA mismatch repair protein MutS	0.00310227	0.0161797	0.112301	0.130436
Virulence;Resistance to antibiotics and toxic compounds;BlaR1_Family_Regulatory_Sensor-transducer_Disambiguation;Copper-translocating P-type ATPase (EC 3.6.3.4)	0	0	0.17559	0.193872
Virulence;Iron Scavenging Mechanisms;Heme,_hemin_uptake_and_utilization_systems_in_GramPositives	3.77431e-09	1.08183e-07	0.0739707	0.0925173
Clustering-based subsystems;Cell_division-ribosomal_stress_proteins_cluster;Transcription-repair coupling factor	0.00037659	0.00284215	0.0958036	0.11475
Clustering-based subsystems;Isoprenoid/cell wall biosynthesis: PREDICTED UNDECAPRENYL DIPHOSPHATE PHOSPHATASE;CBSS-83331.1.peg.3039;Cell division protein FtsI [Peptidoglycan synthetase] (EC 2.4.1.129)	8.59339e-10	2.82701e-08	0.0566881	0.0756487
Cell Wall and Capsule;Gram-Positive cell wall components;Teichoic_and_lipoteichoic_acids_biosynthesis	8.18101e-07	1.3995e-05	0.0715916	0.0907866
DNA Metabolism;Clusterbased DNA processing;DNA_processing_cluster;DNA topoisomerase III (EC 5.99.1.2)	1.65e-13	9.069e-12	0.140761	0.160106
Membrane Transport;Potassium_homeostasis;Osmosensitive K+ channel histidine kinase KdpD (EC 2.7.3.-)	8.95061e-06	0.000111132	0.0256519	0.0452518
Clustering-based subsystems;Protein export?	5.07528e-09	1.37569e-07	0.173798	0.193724
Clustering-based subsystems;Protein export?;CBSS-393121.3.peg.2760	5.07528e-09	1.37569e-07	0.173798	0.193724
Clustering-based subsystems;CBSS-393121.3.peg.1913	1.99652e-06	3.0018e-05	0.132702	0.152856
Protein Metabolism;Protein degradation	8.22364e-08	1.77825e-06	0.332305	0.352552
Clustering-based subsystems;DNA_gyrase_subunits	1.21951e-08	3.10854e-07	0.0963173	0.116617
DNA Metabolism;Clusterbased DNA processing	1.09396e-08	2.82595e-07	0.186507	0.207274
DNA Metabolism;Clusterbased DNA processing;DNA_processing_cluster	1.09396e-08	2.82595e-07	0.186507	0.207274
DNA Metabolism;DNA replication;Plasmid_replication;Chromosome (plasmid) partitioning protein ParA	0.000330506	0.00258036	0.0654282	0.0866128
Amino Acids and Derivatives;Lysine, threonine, methionine, and cysteine;Methionine_Degradation	3.37529e-06	4.74142e-05	0.118687	0.140354
Carbohydrates;Central carbohydrate metabolism	0.000744673	0.00510008	0.945528	0.967227
Protein Metabolism;Protein biosynthesis;Ribosome_LSU_bacterial	4.4503e-05	0.000460462	0.174619	0.196715
Dormancy and Sporulation;Sporulation_gene_orphans	0.00656931	0.0300657	0.0502593	0.0725412
Clustering-based subsystems;Tricarboxylate transporter;CBSS-49338.1.peg.459;TRAP-type C4-dicarboxylate transport system, large permease component	0.00122223	0.00761223	0.0207726	0.0434206
RNA Metabolism;Transcription;RNA_polymerase_bacterial	0.000769774	0.00523473	0.165915	0.189068
Protein Metabolism;Protein biosynthesis;Translation_elongation_factor_G_family	5.29824e-07	9.44117e-06	0.0404371	0.0636353
Clustering-based subsystems;Bacterial_RNA-metabolizing_Zn-dependent_hydrolases	0	0	0.257939	0.281604
Clustering-based subsystems;Ribosomal Protein L28P relates to a set of uncharacterized proteins;A_Gram-positive_cluster_that_relates_ribosomal_protein_L28P_to_a_set_of_uncharacterized_proteins;Serine/threonine protein kinase PrkC, regulator of stationary phase	0.000314617	0.00247135	0.0469164	0.071992
Nucleosides and Nucleotides;Purines;Purine_conversions	4.22749e-10	1.45282e-08	0.106063	0.131774
Clustering-based subsystems;Methylamine utilization	3.47728e-07	6.56081e-06	0.0776194	0.103831
Clustering-based subsystems;Methylamine utilization;Glutamate-mediated_methylamine_utilization_pathway	3.47728e-07	6.56081e-06	0.0776194	0.103831
Cofactors, Vitamins, Prosthetic Groups, Pigments;Folate and pterines;Molybdenum_cofactor_biosynthesis	8.32886e-08	1.79094e-06	0.0350831	0.0616535
DNA Metabolism;DNA replication;Plasmid_replication	6.25377e-05	0.000621984	0.148021	0.174727
Carbohydrates;Monosaccharides;D-Galacturonate_and_D-Glucuronate_Utilization	0.00116212	0.00738116	0.24523	0.271982
Clustering-based subsystems;Clustering-based subsystems	9.59702e-10	3.07824e-08	0.194539	0.221539
Phosphorus Metabolism;Phosphate_metabolism	5.92375e-06	7.80839e-05	0.617618	0.644698
Nucleosides and Nucleotides;De_Novo_Pyrimidine_Synthesis;Carbamoyl-phosphate synthase large chain (EC 6.3.5.5)	0.00201969	0.0115853	0.1298	0.156953
Clustering-based subsystems;Methylamine utilization;Glutamate-mediated_methylamine_utilization_pathway;Glutamate synthase [NADPH] large chain (EC 1.4.1.13)	4.24532e-08	9.78458e-07	0.0718152	0.0993671
Phosphorus Metabolism;Phosphate_metabolism;Phosphate regulon transcriptional regulatory protein PhoB (SphR)	0	0	0.0721355	0.0997438
Nitrogen Metabolism	7.2e-14	4.082e-12	0.278584	0.306295
Amino Acids and Derivatives;Lysine, threonine, methionine, and cysteine	9.47029e-08	2.01388e-06	0.777674	0.806523
Amino Acids and Derivatives;Lysine, threonine, methionine, and cysteine;Methionine_Biosynthesis	0	3e-15	0.275008	0.304051
Amino Acids and Derivatives;Branched-chain amino acids;Branched-Chain_Amino_Acid_Biosynthesis	0	0	0.236652	0.266782
Clustering-based subsystems;Conserved_gene_cluster_associated_with_Met-tRNA_formyltransferase	2.23952e-07	4.44325e-06	0.169673	0.20058
Cell Division and Cell Cycle;Cell cycle in Prokaryota;Bacterial_Cytoskeleton	0.00119454	0.00752499	0.207697	0.238987
DNA Metabolism;DNA replication;DNA-replication;DNA polymerase III alpha subunit (EC 2.7.7.7)	2.054e-12	9.5262e-11	0.1063	0.139142
Nucleosides and Nucleotides;Purines;De_Novo_Purine_Biosynthesis	0.000638322	0.00446709	0.290429	0.323451
Virulence;Streptococcus_pyogenes_Virulome;Fibronectin-binding protein	0.00965687	0.0409805	0.0728655	0.106305
Amino Acids and Derivatives;Alanine, serine, and glycine;Alanine_biosynthesis	3.0606e-11	1.25323e-09	0.0756861	0.110443
Carbohydrates;Central carbohydrate metabolism;Glycolysis_and_Gluconeogenesis	1.25784e-05	0.000151769	0.337423	0.372686
Carbohydrates;Di- and oligosaccharides;Maltose_and_Maltodextrin_Utilization	0.00766785	0.0341988	0.604744	0.640011
Clustering-based subsystems;Isoprenoid/cell wall biosynthesis: PREDICTED UNDECAPRENYL DIPHOSPHATE PHOSPHATASE	2.47325e-06	3.61959e-05	0.192935	0.229217
Clustering-based subsystems;Isoprenoid/cell wall biosynthesis: PREDICTED UNDECAPRENYL DIPHOSPHATE PHOSPHATASE;CBSS-83331.1.peg.3039	2.47325e-06	3.61959e-05	0.192935	0.229217
Cell Wall and Capsule;Capsular and extracellular polysacchrides;Sialic_Acid_Metabolism	1.5e-14	8.72e-13	0.352545	0.389469
Dormancy and Sporulation	0.00272097	0.01473	0.115141	0.153509
Clustering-based subsystems;Tricarboxylate transporter	0.00282429	0.0151613	0.0436818	0.0825167
Clustering-based subsystems;Tricarboxylate transporter;CBSS-49338.1.peg.459	0.00282429	0.0151613	0.0436818	0.0825167
Clustering-based subsystems;Ribosomal Protein L28P relates to a set of uncharacterized proteins	1.41924e-06	2.248e-05	0.135642	0.175894
Clustering-based subsystems;Ribosomal Protein L28P relates to a set of uncharacterized proteins;A_Gram-positive_cluster_that_relates_ribosomal_protein_L28P_to_a_set_of_uncharacterized_proteins	1.41924e-06	2.248e-05	0.135642	0.175894
Clustering-based subsystems;Cell_division-ribosomal_stress_proteins_cluster	8.92725e-10	2.88748e-08	0.296616	0.337691
Nucleosides and Nucleotides;De_Novo_Pyrimidine_Synthesis	4.92378e-07	8.89748e-06	0.218967	0.261812
Cofactors, Vitamins, Prosthetic Groups, Pigments;Tetrapyrroles	4.42926e-06	6.02411e-05	0.259651	0.302804
Respiration;ATP synthases	0	0	0.124239	0.16824
Respiration;ATP synthases;F0F1-type_ATP_synthase	0	0	0.124239	0.16824
Plasmids;Plasmid transfer;Plasmid-encoded_T-DNA_transfer;Coupling protein VirD4, ATPase required for T-DNA transfer	0.00329927	0.0169455	0.0509244	0.0964594
RNA Metabolism;RNA processing and modification;tRNA_modification_Bacteria	2.68939e-06	3.86249e-05	0.444954	0.492597
Plasmids	0.00779093	0.0345476	0.0543667	0.102293
Plasmids;Plasmid transfer	0.00779093	0.0345476	0.0543667	0.102293
Plasmids;Plasmid transfer;Plasmid-encoded_T-DNA_transfer	0.00779093	0.0345476	0.0543667	0.102293
Protein Metabolism;Protein biosynthesis;Universal_GTPases	1.8275e-05	0.000209971	0.335391	0.384259
Nucleosides and Nucleotides;Purines	3.83927e-05	0.000405971	0.396726	0.455225
Plant-Prokaryote DOE project	3.24196e-06	4.60454e-05	0.787228	0.846051
Cell Wall and Capsule;Capsular and extracellular polysacchrides	5.35361e-06	7.11509e-05	1.03363	1.0973
Amino Acids and Derivatives	8.26702e-05	0.000793511	2.63429	2.69806
Clustering-based subsystems;CBSS-316273.3.peg.2709	4.13597e-09	1.15358e-07	0.067135	0.131673
Clustering-based subsystems;CBSS-316273.3.peg.2709;Superfamily II DNA/RNA helicases, SNF2 family	4.13597e-09	1.15358e-07	0.067135	0.131673
Membrane Transport;ECF_class_transporters	4.21719e-05	0.000442288	0.143547	0.208131
DNA Metabolism;Type_I_Restriction-Modification;Type I restriction-modification system, DNA-methyltransferase subunit M (EC 2.1.1.72)	2.42142e-05	0.000268589	0.112524	0.181183
Clustering-based subsystems;Conjugative_transfer_related_cluster	2.5995e-11	1.07584e-09	0.147304	0.21653
Clustering-based subsystems;Conjugative_transfer_related_cluster;IncF plasmid conjugative transfer pilus assembly protein TraC	7e-15	4.07e-13	0.139298	0.215563
RNA Metabolism;RNA processing and modification	5.24588e-07	9.39135e-06	1.02632	1.10296
Cofactors, Vitamins, Prosthetic Groups, Pigments	0.0057737	0.0269395	1.40561	1.48398
Cell Wall and Capsule	0.000775428	0.00526325	2.27783	2.3616
Membrane Transport	0	0	0.86519	0.952141
RNA Metabolism	1.05086e-05	0.000128814	1.40756	1.49757
Respiration;Electron accepting reactions;Terminal_cytochrome_oxidases	0.00839821	0.0366493	0.325791	0.421806
Respiration;Electron accepting reactions	0.0018487	0.0107325	0.427537	0.528148
DNA Metabolism;DNA replication	0.00181378	0.0105457	0.71541	0.824858
Respiration	5.5302e-11	2.12859e-09	1.04198	1.17575
DNA Metabolism;Type_I_Restriction-Modification	0.00158331	0.00946833	0.277077	0.420151
Nucleosides and Nucleotides	0	0	1.09361	1.23893
Protein Metabolism	3.61064e-05	0.000383905	2.84174	3.00116
Protein Metabolism;Protein biosynthesis	1.78194e-05	0.000205905	1.4468	1.66534
Clustering-based subsystems	1.31268e-06	2.1229e-05	4.99261	5.32031
DNA Metabolism	0.00298841	0.0157351	2.25353	2.61447
