# Supplementary material for: Gut Microbiome Metagenomics Analysis Suggests a Functional Model for the Development of Autoimmunity for Type 1 Diabetes
Source: PLoS One. 2011 Oct 17;6(10):e25792. doi: 10.1371/journal.pone.0025792 (PMC3197175; doi:10.1371/journal.pone.0025792)
Supplement: Supporting Dataset S4 — The genera that differ statistically between cases and controls at a p-values of 0.01 or less. Data are listed as a % of all 16S rRNA reads mined from the metagenomic data. (XLSX) [file pone.0025792.s007.xlsx]

## Sheet: Sheet1
Genus	pvalue_pairs	qvalues	Case Mean	Control Mean	Cases-Controls
Bacteroides	0	0.00102145	37.3501	22.4192	14.9309
UNCLASSIFIED	0	0.05	20.9999	12.1986	8.80133
Escherichia	0	0.0156282	1.02475	0.0214051	1.00335
Bifidobacterium	0	0.000459653	0.914779	0.134216	0.780563
Streptococcus	0	0.00388151	0.719826	0.190332	0.529494
Haemophilus	0	0.0162411	0.503212	0.0838849	0.419327
bacterium_ic1292	0	0.0196629	0.348249	0.0214051	0.326844
Clostridiaceae_bacterium_LEMV63	0	0.00694586	0.462388	0.157935	0.304453
Lachnospiraceae_bacterium_DJF_VR44	0	0.00883555	0.501545	0.204216	0.297329
Shigella	0	0.0159857	0.289097	0.00694219	0.282155
Bacteroidaceae_bacterium_Smarlab_3301643	0	0.000970378	0.284098	0.0202481	0.26385
Eubacterium	0	0.0081716	2.94096	2.68836	0.252591
Alistipes	0	0.00163432	0.651509	0.399755	0.251755
Veillonella	0	0.0110827	0.256605	0.0381821	0.218423
Lachnospiraceae_bacterium_A2	0	0.0358529	0.312424	0.105868	0.206556
butyrate-producing_bacterium_SSC/2	0	0.00607763	0.213282	0.0138844	0.199397
Eubacterium_tortuosum	0	0.0116445	0.344084	0.155042	0.189041
Enterobacter	0	0.015526	0.16496	0.00752071	0.157439
Oligella	0	0.0132789	0.353248	0.196117	0.157131
Cronobacter	0	0.0153728	0.146631	0.00752071	0.139111
Salmonella	0	0.0158836	0.134134	0.00173555	0.132399
bacterium_mpn-isolate_group_5	0	0.0205822	0.144965	0.0150414	0.129924
Clostridiaceae_bacterium_bSSV31	0	0.0072523	0.190787	0.0624798	0.128307
bacterium_YE64	0	0.0193565	0.427397	0.303721	0.123676
Bacteroidaceae_bacterium_DJF_B220	0	0.000868233	0.112473	0.00694219	0.105531
swine_manure_pit_bacterium_PPC108	0	0.024668	0.16496	0.0595872	0.105373
rumen_bacterium_R-7	0	0.0236466	0.161628	0.0694219	0.0922057
bacterium_ic1258	0	0.0195097	0.184122	0.0931411	0.0909811
bacterium_ic1214	0	0.0194586	0.0891451	0.00752071	0.0816244
Terrahaemophilus	0	0.0163943	0.124137	0.0457028	0.0784339
Solobacterium	0	0.0118999	0.129969	0.0520665	0.0779021
Clostridiales_bacterium_L2-14	0	0.00439224	0.137467	0.0636368	0.07383
Pantoea	0	0.0157814	0.0733156	0.00636368	0.0669519
Citrobacter	0	0.0153218	0.0649843	0.00115703	0.0638273
Aggregatibacter	0	0.0327886	0.0641512	0.000578516	0.0635726
butyrate-producing_bacterium_T2-132	0	0.00617978	0.120804	0.0578516	0.0629525
Lachnospiraceae_bacterium_DJF_VP18k1	0	0.0087334	0.0899783	0.0283473	0.061631
Dehalobacterium	0	0.0026047	0.0991427	0.0376036	0.0615392
Actinobacillus	0	0.01619	0.0699831	0.00925626	0.0607268
butyrate-producing_bacterium_SR1/1	0	0.00592441	0.0941439	0.0352895	0.0588544
human_intestinal_firmicute_CO35	0	0.0221144	0.0724825	0.0144629	0.0580196
bacterium_mpn-isolate_group_27	0	0.0282942	0.0766481	0.0196696	0.0569786
segmented_filamentous_bacterium	0	0.0124617	0.119971	0.0636368	0.0563342
Clostridiales_bacterium_DJF_RP51	0	0.0260981	0.108307	0.053802	0.0545052
Clostridium_innocuum	0	0.0114402	0.147464	0.0931411	0.0543233
mastodon_intestinal_bacterium_AN-22-6	0	0.00628192	0.0891451	0.037025	0.0521201
Klebsiella	0	0.0156793	0.0516542	0.000578516	0.0510757
Clostridium_ramosum	0.0001	0.0114913	0.134967	0.0867774	0.0481899
bacterium_'New_Zealand_B'	0	0.0178754	0.0958102	0.0480168	0.0477933
Coprobacillus	0	0.0117978	0.0624849	0.0161985	0.0462864
Lactobacillales_bacterium_DJF_B280	0	0.00321757	0.0766481	0.0306614	0.0459868
Serratia	0	0.0159346	0.0508211	0.00694219	0.0438789
Desulfotomaculum	0	0.00990807	0.0849795	0.0422317	0.0427478
Firmicutes_bacterium_EG14	0.0009	0.0121042	0.131635	0.0902485	0.0413863
bovine_rumen_bacterium_JPR13	0	0.0207865	0.0524873	0.0115703	0.040917
Clostridiales_bacterium_AHT16	0	0.0040858	0.0508211	0.0161985	0.0346226
Clostridium_spiroforme	0.0001	0.0115424	0.0741487	0.0399176	0.0342311
bacterium_mpn-isolate_group_19	0	0.0202247	0.0574861	0.0248762	0.0326099
bacterium_ic1311	0.0001	0.0282431	0.063318	0.0312399	0.0320782
Pusillimonas	0	0.0133299	0.0341584	0.00520665	0.0289518
Pectobacterium	0	0.0158325	0.0291596	0.00289258	0.026267
Elbe_River_snow_isolate_9_3	0	0.00265577	0.0399903	0.0138844	0.0261059
Vibrio	0	0.0167007	0.0341584	0.00809923	0.0260592
Pasteurella	0	0.0163432	0.0274934	0.00231406	0.0251793
Collinsella	0.0011	0.0292646	0.0499879	0.0260332	0.0239547
swine_fecal_bacterium_FPC70	0	0.0240552	0.0366578	0.0127274	0.0239305
bacterium_G100VIII	0	0.0184372	0.0324921	0.00867774	0.0238144
Mannheimia	0	0.0162921	0.0308259	0.00809923	0.0227267
butyrate-producing_bacterium_SL6/1/1	0	0.00572012	0.0299928	0.00752071	0.022472
Erwinia	0	0.0155771	0.0199952	0.00115703	0.0188381
Peptostreptococcus	0.0007	0.0100102	0.0233277	0.00752071	0.015807
Edwardsiella	0	0.015475	0.0158295	0.000578516	0.015251
bacterium_MB7-1	0.0001	0.0185904	0.0166626	0.00289258	0.0137701
bacterium_ic1391	0.0003	0.0199183	0.0174958	0.00404961	0.0134462
Yersinia	0	0.0160368	0.0133301	0.000578516	0.0127516
Brenneria	0	0.0152196	0.0116638	0.000578516	0.0110853
Hafnia	0.0001	0.0371808	0.00916445	0	0.00916445
bacterium_C15	0.0001	0.0333504	0.00916445	0	0.00916445
bacterium_Ba2	0.0003	0.0386619	0.00749819	0	0.00749819
Clostridiaceae_bacterium_DJF_VR76	0.0008	0.00674157	0.000833132	0.0109918	-0.0101587
bacterium_B4C2-5	0.0011	0.0181307	0.00166626	0.0127274	-0.0110611
Prevotellaceae_bacterium_DJF_VR15	0.0003	0.0297242	0.000833132	0.0127274	-0.0118942
swine_fecal_bacterium_SD-Pec1	0.0001	0.0497957	0.00166626	0.0161985	-0.0145322
butyrate-producing_bacterium_SR1/5	0.0009	0.0263534	0.00499879	0.0196696	-0.0146708
bacterium_YE62	0.0008	0.0193054	0.00583192	0.0219836	-0.0161517
bacterium_ASF500	0.0008	0.0122574	0.00749819	0.0242977	-0.0167995
Porphyromonadaceae_bacterium_JN18_A107_G	0	0.0011236	0.000833132	0.0185125	-0.0176794
Anaerofilum	0.0002	0.0101634	0.00583192	0.0248762	-0.0190443
Firmicutes_str._C29	0.0001	0.0175689	0.00666506	0.0260332	-0.0193682
swine_fecal_bacterium_FPC67	0.0002	0.023953	0.00916445	0.0300828	-0.0209184
human_intestinal_firmicute_CO2	0.0001	0.0286006	0.00749819	0.0289258	-0.0214276
Gram-negative_bacterium_cL10-2b-4	0	0.0176711	0.000833132	0.0231406	-0.0223075
Erysipelothrix	0.0002	0.0118488	0.0116638	0.034711	-0.0230471
Clostridiaceae_bacterium_DJF_LS40	0	0.0354954	0.00583192	0.0300828	-0.0242509
Clostridiales_bacterium_80/3	0.0008	0.00398366	0.0224946	0.0474383	-0.0249438
human_intestinal_firmicute_CO13	0	0.0220123	0.00666506	0.0323969	-0.0257319
Dysgonomonas	0	0.00132789	0.00749819	0.0335539	-0.0260558
butyrate-producing_bacterium_M104/1	0	0.00551583	0.0108307	0.0387606	-0.0279299
unidentified_bacterium_ZF3	0.0003	0.0249745	0.024994	0.0532235	-0.0282295
butyrate-producing_bacterium_L1-810	0.0002	0.0052094	0.0241608	0.053802	-0.0296412
Shuttleworthia	0.0002	0.00960163	0.0258271	0.0555376	-0.0297105
bacterium_mpn-isolate_group_22	0	0.0203269	0.00333253	0.0341325	-0.0307999
butyrate-producing_bacterium_L2-50	0	0.042288	0.0133301	0.0451243	-0.0317942
Clostridiaceae_bacterium_SH032	0	0.0265066	0.00999758	0.0428102	-0.0328126
Clostridiales_bacterium_DJF_B152	0.0006	0.00413687	0.0508211	0.0861989	-0.0353779
Anaerotruncus	0	0.0102145	0.019162	0.0566946	-0.0375326
bacterium_mpn-isolate_group_24	0	0.020429	0.0374909	0.0798352	-0.0423443
Lachnobacterium	0	0.00919305	0.0233277	0.0659508	-0.0426232
Clostridia_bacterium_TSW07CA7	0	0.0113381	0.00333253	0.0462813	-0.0429488
Bacillus	0	0.00286006	0.0408235	0.0867774	-0.045954
Oscillibacter	0	0.00975485	0.0224946	0.0700005	-0.0475059
Eubacteriaceae_bacterium_DJF_CR57k1	0	0.00796731	0.0199952	0.0694219	-0.0494268
Lactococcus	0	0.00383044	0.0241608	0.0746286	-0.0504678
rumen_bacterium_8/94-32	0	0.0232891	0.0241608	0.0752071	-0.0510463
butyrate-producing_bacterium_Ph07AY02	0	0.0283963	0.0108307	0.0734716	-0.0626408
Porphyromonas	0	0.00143003	0.0891451	0.152728	-0.0635832
human_intestinal_firmicute_CO19	0	0.0220633	0.0683168	0.133637	-0.0653204
Lactobacillus	0	0.00362615	0.0474885	0.113389	-0.0659007
butyrate-producing_bacterium_SM4/1	0	0.00582227	0.0674837	0.137687	-0.0702032
human_intestinal_firmicute_CS26	0	0.0222676	0.00499879	0.0798352	-0.0748364
bacterium_ic1296	0	0.0197651	0.0116638	0.0867774	-0.0751136
Clostridiaceae_bacterium_SK061	0	0.00715015	0.00499879	0.0821493	-0.0771505
Lachnospiraceae_bacterium_DJF_RP14	0	0.00858018	0.12247	0.202481	-0.0800103
Oscillospiraceae_bacterium_NML_061048	0	0.00970378	0.0358247	0.118596	-0.0827711
Acetonema	0	0.0107252	0.0858126	0.189175	-0.103362
Odoribacter	0	0.0255363	0.0383241	0.143472	-0.105148
Verrucomicrobia_bacterium_MS-F-88	0	0.0174157	0.00166626	0.118017	-0.116351
Mogibacterium	0	0.0266599	0.00416566	0.121488	-0.117323
butyrate-producing_bacterium_ART55/1	0	0.00510725	0.0549867	0.175869	-0.120882
butyrate-producing_bacterium_PH07AY3	0	0.0211951	0.0358247	0.164299	-0.128474
butyrate-producing_bacterium_P607	0	0.0209908	0.0208283	0.157356	-0.136528
butyrate-producing_bacterium_PH05YB02	0	0.021093	0.0308259	0.169505	-0.138679
Oscillospira	0	0.0104188	0.0683168	0.213472	-0.145156
butyrate-producing_bacterium_L1-952	0	0.00531154	0.012497	0.168927	-0.15643
butyrate-producing_bacterium_PH07BY04	0	0.0213994	0.12497	0.284051	-0.159082
Phascolarctobacterium	0	0.0109295	0.139133	0.299093	-0.15996
swine_fecal_bacterium_RF3E-Xyl1	0	0.0243616	0.0874789	0.252233	-0.164754
bacterium_str._31285	0	0.0206844	0.0424897	0.220415	-0.177925
Burkholderiales_bacterium_Smarlab_3302047	0	0.0130746	0.00999758	0.192067	-0.18207
butyrate-producing_bacterium_M50/1	0	0.00561798	0.0283265	0.229671	-0.201344
human_intestinal_firmicute_CO4	0	0.0222165	0.0258271	0.273638	-0.247811
Sutterella	0	0.013381	0.608186	0.867196	-0.259009
Dialister	0	0.0108274	0.0933108	0.398019	-0.304708
butyrate-producing_bacterium_M21/2	0	0.00556691	0.209949	0.529342	-0.319393
Clostridiales_bacterium_A2-162	0	0.00403473	0.0974764	0.456449	-0.358973
Clostridiaceae_bacterium_DJF_VR09	0	0.0066905	0.348249	0.720831	-0.372582
Fusobacterium	0	0.0125128	0.240775	0.623062	-0.382287
butyrate-producing_bacterium_SS2/1	0	0.00597549	0.141632	0.541491	-0.399859
bacterium_08.96.4	0	0.00469867	0.129135	0.53397	-0.404835
human_intestinal_firmicute_CB47	0	0.0217569	0.189121	0.645046	-0.455925
Akkermansia	0	0.0173647	0.00333253	0.466284	-0.462952
Anaerostipes	0	0.00893769	0.317423	0.800088	-0.482665
bacterium_ic1379	0	0.0198672	0.34325	0.866039	-0.522788
Roseburia	0	0.00955056	1.20221	2.06704	-0.864829
butyrate-producing_bacterium_PH07AY5	0	0.0212462	0.531538	1.41447	-0.882934
Prevotellaceae_bacterium_DJF_RP17	0	0.0296221	0.000833132	1.0743	-1.07347
Subdoligranulum	0	0.010572	0.998925	2.11968	-1.12076
Parabacteroides	0	0.00137896	0.206617	2.10059	-1.89398
rumen_bacterium_R-9	0	0.0236977	0.00333253	2.90936	-2.90603
Faecalibacterium	0	0.0102656	2.92096	6.29888	-3.37792
Prevotella	0	0.00153218	0.434062	8.83336	-8.3993
